# Supplementary material for: Smoking Status and Type 2 Diabetes, and Cardiovascular Disease: A Comprehensive Analysis of Shared Genetic Etiology and Causal Relationship
Source: Front Endocrinol (Lausanne). 2022 Feb 18;13:809445. doi: 10.3389/fendo.2022.809445 (PMC8894600; doi:10.3389/fendo.2022.809445)
Supplement: Supplementary file 1 [file DataSheet_1.xls]

## Sheet: Table1
Supplementary Table 1. Summary of GWAS data.
Phenotype	Abbreviation	Data source	Download link	Related study	Total N	Imputation panel	Population	Year	SNPs
Smoking status	--	Gene ATLAS	http://geneatlas.roslin.ed.ac.uk/downloads/?traits=675	Canela-Xandri O, et al. An atlas of genetic associations in UK Biobank. Nat Genet (2018)	452264	Haplotype, 1000 Genomes or UK10K	European	2018	30798054
Type 2 diabetes	T2D	DIAGRAM	http://diagram-consortium.org/downloads.html	Mahajan A, et al. Fine-mapping type 2 diabetes loci to single-variant resolution using high-density imputation and islet-specific epigenome maps. Nat Genet (2018)	898130	Haplotype	European	2018	23465132
Coronary artery disease	CAD	CARDIoGRAMplusC4D	http://www.cardiogramplusc4d.org/data-downloads/	Nelson CP, et al. Association analyses based on false discovery rate implicate new loci for coronary artery disease. Nat Genet (2017)	148715	1000 Genomes	Multi-ancestry, majority are European	2017	9149595
Myocardial infarction	MI	CARDIoGRAMplusC4D	http://www.cardiogramplusc4d.org/data-downloads/	Nikpay M, et al. A comprehensive 1,000 Genomes-based genome-wide association meta-analysis of coronary artery disease. Nat Genet (2015)	163665	1000 Genomes	Multi-ancestry, majority are European	2015	9289491
Heart failure	HF	HERMES	https://hugeamp.org/dinspector.html?dataset=GWAS_HERMES_eu&phenotype=HF	Shah S, et al. Genome-wide association and Mendelian randomisation analysis provide insights into the pathogenesis of heart failure. Nat Commun (2020)	977323	1000 Genomes or Haplotype	European	2020	8281262
Ischemic stroke	IS	METASTROKE	https://hugeamp.org/dinspector.html?dataset=GWAS_MEGASTROKE&phenotype=Stroke_ischemic	Malik R, et al. Multiancestry genome-wide association study of 520,000 subjects identifies 32 loci associated with stroke and stroke subtypes. Nat Genet (2018)	521612	1000Genomes or UK10K/HRC reference panels	Multi-ancestry, majority are European	2018	2421919
Intracerebral hemorrhage	ICH	ISGC	https://cd.hugeamp.org/dinspector.html?dataset=GWAS_Stroke	Woo D, et al. Meta-analysis of genome-wide association studies identifies 1q22 as a susceptibility locus for intracerebral hemorrhage. Am J Hum Genet (2014)	3026	1000 Genomes	European	2014	5358101
Atrial fibrillation	AF	AFGen	https://hugeamp.org/dinspector.html?dataset=GWAS_AFHRC_AFGen&phenotype=AF	Christophersen IE, et al. Large-scale analyses of common and rare variants identify 12 new loci associated with atrial fibrillation. Nat Genet (2017)	133073	1000 Genomes	Multi-ancestry, majority are European	2017	11792062
Fasting glucose	FG	MAGIC	https://magicinvestigators.org/downloads/	Dupuis J, et al. New genetic loci implicated in fasting glucose homeostasis and their impact on type 2 diabetes risk. Nat Genet (2010)	46186	HapMap	European	2010	2470476
Fasting insulin	FI	MAGIC			38238	HapMap	European	2010	2461105
insulin resistance obtained by homeostasis model assessment;	HOMA-IR	MAGIC			37037	HapMap	European	2010	2458073
β-cell function obtained by homeostasis model assessment	HOMA-β	MAGIC			36466	HapMap	European	2010	2456945
Low-density lipoproteins	LDL	GLGC	http://csg.sph.umich.edu/willer/public/lipids2013/	Willer CJ, et al. Discovery and refinement of loci associated with lipid levels. Nat Genet (2013)	188577	HapMap	Multi-ancestry, majority are European	2013	2447441
High-density lipoproteins	HDL	GLGC			188577	HapMap	Multi-ancestry, majority are European	2013	2439432
Triglycerides	TG	GLGC			188577	HapMap	Multi-ancestry, majority are European	2013	2439432
Total cholesterol	TC	GLGC			188577	HapMap	Multi-ancestry, majority are European	2013	2446981
GWAS: genome-wide association study; N: sample size; SNP: single nucleotide polymorphism; DIAGRAM: DIAbetes Genetics Replication And Meta-analysis; CARDIoGRAMplusC4D: the Coronary ARtery DIsease Genome wide Replication and Meta-analysis (CARDIoGRAM) plus the Coronary Artery Disease (C4D) Genetics (CARDIoGRAMplusC4D) consortium; HERMSE: Heart Failure Molecular Epidemiology for Therapeutic Targets;…

## Sheet: Table2
Supplementary Table 2. Summary of additional GWAS data of T2D, CAD and HF in MR analysis.
Phenotype	Abbreviation	Data source	Download link	Related study	Total N	Imputation panel	Population	Year	# SNPs
Type 2 diabetes	T2D	DIAGRAM	http://diagram-consortium.org/downloads.html	Scott RA, et al. An Expanded Genome-Wide Association Study of Type 2 Diabetes in Europeans. Diabetes (2017)	159208	1000 Genomes	European	2017	12056346
Coronary artery disease	CAD	CARDIoGRAM	http://www.cardiogramplusc4d.org/data-downloads/	Schunkert H, et al. Large-scale association analysis identifies 13 new susceptibility loci for coronary artery disease. Nat Genet (2011)	86995	HapMap	European	2011	2420360
Heart failure	HF	FinnGen	https://finngen.gitbook.io/documentation/data-download	FinnGen (Documentation of R5 release) (2021). Available from: https://finngen.gitbook.io/documentation/.	​218,792	The population-specific SISu v3 reference panel	European	2021	16380446
GWAS: genome-wide association study; N: sample size; SNP: single nucleotide polymorphism; DIAGRAM: DIAbetes Genetics Replication And Meta-analysis; CARDIoGRAM: the Coronary ARtery DIsease Genome wide Replication and Meta-analysis (CARDIoGRAM);

## Sheet: Table3
Supplementary Table 3. Partitioned genetic correlations of smoking status and T2D, CAD, MI, or HF
Phenotype 1	Phenotype 2	Functional category	Rg	SE	Z	P	FDR
Smoking status	T2D	DGF	0.138	0.0288	4.7881	1.6841e-06	7.41004e-06
		DHS	0.1458	0.0251	5.8055	6.4158e-09	9.40984e-08
		FetalDHS	0.1402	0.026	5.3927	6.9422e-08	6.10914e-07
		H3K4me1	0.1519	0.0275	5.5141	3.5064e-08	3.85704e-07
		H3K4me3	0.1454	0.0332	4.3838	1.1662e-05	3.0184e-05
		H3K9ac	0.1428	0.0381	3.752	0.0002	0.000352
		H3K27ac	0.1227	0.0385	3.184	0.0015	0.0022
		intron	0.1531	0.0342	4.4693	7.8464e-06	2.30161e-05
		SuperEnhancer	0.0367	0.0618	0.5937	0.5527	0.593141
		TFBS	0.1436	0.0305	4.7012	2.5867e-06	8.75498e-06
		transcribed	0.1668	0.0273	6.1016	1.0501e-09	4.62044e-08
	CAD	DGF	0.1266	0.0316	4.0137	5.9769e-05	0.000131492
		DHS	0.1616	0.0278	5.8104	6.2329e-09	9.40984e-08
		FetalDHS	0.142	0.0286	4.9577	7.1332e-07	3.92326e-06
		H3K4me1	0.1332	0.0294	4.5258	6.0165e-06	1.8909e-05
		H3K4me3	0.116	0.0356	3.257	0.0011	0.00166897
		H3K9ac	0.1104	0.0392	2.8163	0.0049	0.00634118
		H3K27ac	0.0826	0.0405	2.0368	0.0417	0.0482842
		intron	0.1166	0.0442	2.6385	0.0083	0.0104343
		SuperEnhancer	-0.0256	0.0663	-0.3864	0.6992	0.732495
		TFBS	0.1254	0.0335	3.7448	0.0002	0.000352
		transcribed	0.1518	0.032	4.7491	2.0437e-06	7.98893e-06
	MI	DGF	0.1276	0.0353	3.6175	0.0003	0.000471429
		DHS	0.1588	0.0322	4.9305	8.2019e-07	4.00982e-06
		FetalDHS	0.1368	0.0331	4.1302	3.6239e-05	8.85842e-05
		H3K4me1	0.1315	0.0333	3.9447	7.9885e-05	0.000167378
		H3K4me3	0.117	0.0396	2.9524	0.0032	0.00454194
		H3K9ac	0.1199	0.0422	2.8417	0.0045	0.006
		H3K27ac	0.0887	0.0454	1.9526	0.0509	0.0574256
		intron	0.1196	0.0492	2.433	0.015	0.0178378
		SuperEnhancer	0.017	0.0669	0.2533	0.8	0.818605
		TFBS	0.1344	0.0371	3.6201	0.0003	0.000471429
		transcribed	0.1641	0.0347	4.7361	2.1788e-06	7.98893e-06
	HF	DGF	0.1624	0.0433	3.7494	0.0002	0.000352
		DHS	0.2078	0.0408	5.0901	3.5787e-07	2.24947e-06
		FetalDHS	0.1821	0.041	4.4418	8.9205e-06	2.45314e-05
		H3K4me1	0.1716	0.0417	4.1108	3.9431e-05	9.13139e-05
		H3K4me3	0.1814	0.05	3.6275	0.0003	0.000471429
		H3K9ac	0.1301	0.0533	2.4406	0.0147	0.0178378
		H3K27ac	0.0914	0.0558	1.6379	0.1014	0.11154
		intron	0.1759	0.0606	2.9018	0.0037	0.0050875
		SuperEnhancer	-0.0071	0.0936	-0.0755	0.9398	0.9398
		TFBS	0.1678	0.0447	3.7523	0.0002	0.000352
		transcribed	0.2271	0.0446	5.0913	3.5568e-07	2.24947e-06
This table shows the genetic correlations within functional categories between smoking status and T2D, CAD, MI, and HF. Eleven functional categories were involved, including DNase I digital genomic foot printing region (DGF), DNase I hypersensitivity sites (DHSs), fetal DHS, intron, super-enhancer, transcription factor-binding sites (TFBS), transcribed regions and histone marks H3K4me1, H3K27ac, …

## Sheet: Table4
Supplementary Table 4. Cross-trait meta-analysis between smoking status and T2D (Pmeta < 5×10-8; single trait P < 0.01)
SNP	CHR	N	Position	Kb	Smoking status		T2D		CPASSOC P	Variant annotation	Genes within clumping region
					BETA	P	BETA	P
rs9937053	16	72	chr16:53798622..53831771	33.15	0.0038793	0.0027183	0.12	2.5e-75	6.72e-81	Coding transcript intron variant	FTO
rs76895963	12	1	chr12:4384844..4384844	0.001	0.01353	0.0061924	0.48	5.3e-70	8.28e-73	Coding transcript intron variant	CCND2
rs11602873	11	52	chr11:72372257..72727840	355.584	0.0053921	0.0022211	0.11	2.6e-33	1.51e-36	Five prime utr intron variant	ARAP1,ATG16L2,FCHSD2,MIR4692,PDE2A,STARD10
rs749596	10	6	chr10:114835452..114866172	30.721	0.0046403	0.0033674	-0.1	1.1e-37	1.34e-35	Coding transcript intron variant	TCF7L2
rs5215	11	247	chr11:17037793..17421886	384.094	0.0053514	6.26e-05	-0.07	2e-26	1.37e-30	Missense variant	ABCC8,KCNJ11,NCR3LG1,NUCB2,OR7E14P,PIK3C2A,RPS13
rs7679065	4	10	chr4:6315332..6325086	9.755	0.0039339	0.0039701	-0.073	1.7e-26	7.55e-28	Intergenic variant	PPP2R2C
rs2466294	8	2	chr8:118185063..118190393	5.331	-0.0035698	0.0053538	0.069	6.4e-27	7.74e-28	Three prime utr exon variant	SLC30A8
rs118069047	10	1	chr10:114818481..114818481	0.001	0.0096544	0.00018237	-0.12	1.3e-18	2.57e-23	Coding transcript intron variant	TCF7L2
rs4547132	11	29	chr11:112832528..112915157	82.63	0.014342	3.29e-23	-0.019	0.0082	3.13e-23	Coding transcript intron variant	NCAM1
rs56158042	12	18	chr12:121068353..121463288	394.936	-0.0052158	0.00016949	-0.062	4.4e-19	3.07e-22	Upstream gene variant	ACADS,C12orf43,CABP1,HNF1A,HNF1A-AS1,MIR4700,MLEC,OASL,SPPL3,UNC119B
rs340835	1	5	chr1:214145706..214163675	17.97	-0.0038232	0.0031311	0.059	5.2e-20	1.11e-21	Five prime utr intron variant	PROX1
rs28624681	9	18	chr9:139237902..139257411	19.51	0.004164	0.0062792	-0.077	1.2e-20	1.8e-21	Coding transcript intron variant	DNLZ,GPSM1
rs9400481	6	71	chr6:111596544..111874975	278.432	0.015653	2.55e-20	0.024	0.0038	3.13e-20	Intergenic variant	REV3L,TRAF3IP2-AS1
rs2867112	2	190	chr2:601905..658550	56.646	-0.01155	4.81e-11	0.056	1.4e-10	3.75e-18	Intergenic variant	TMEM18*
rs1484640	8	289	chr8:9487813..10333477	845.665	0.0066408	2.5e-07	0.046	1.2e-12	4.05e-18	Coding transcript intron variant	LINC00599,MIR124-1,MIR597,MSRA,TNKS
rs62107261	2	8	chr2:375873..466003	90.131	-0.016835	2.3e-08	0.11	1.8e-11	6.27e-18	Intergenic variant	TMEM18*
rs11250098	8	650	chr8:10489592..11309192	819.601	-0.0067287	1.53e-07	0.045	6.7e-12	1.7e-17	Coding transcript intron variant	C8orf12,C8orf74,FAM167A,MIR598,MIR1322,MTMR9,PINX1,RP1L1,SLC35G5,SOX7,TDH,XKR6
rs264974	2	435	chr2:103973750..104479862	506.113	-0.011001	1.3e-17	-0.021	0.001	2.01e-17	Intergenic variant	AC018880.2*
rs1412830	9	1	chr9:22043612..22043612	0.001	0.0039245	0.0031065	-0.053	1.2e-15	2.63e-17	Intergenic variant	CDKN2B-AS1
rs3797580	5	60	chr5:74673707..75015242	341.536	-0.0036103	0.0067685	0.053	2.1e-15	7.16e-17	Coding transcript intron variant	ANKDD1B,COL4A3BP,POC5,POLK
rs10264306	7	25	chr7:28156606..28259233	102.628	-0.0049278	0.0021595	-0.062	1.9e-15	8.9e-17	Intergenic variant	JAZF1,JAZF1-AS1
rs35895680	17	89	chr17:46840541..47140794	300.254	-0.0037346	0.0064258	-0.055	3.8e-15	1.3e-16	Intergenic variant	ATP5G1,CALCOCO2,GIP,IGF2BP1,SNF8,TTLL6,UBE2Z
rs6931369	6	115	chr6:126825837..127080700	254.864	-0.0042536	0.00090492	0.048	6.8e-14	1.59e-16	Intergenic variant	CENPW*
rs8042680	15	30	chr15:91503049..91566862	63.814	0.0049883	0.00033647	0.051	6.6e-14	1.78e-16	Coding transcript intron variant	LOC101926911,PRC1,PRC1-AS1,RCCD1,VPS33B
rs72802340	16	1	chr16:75232528..75232528	0.001	0.0088475	0.0082701	-0.13	2.6e-15	1.78e-15	Intergenic variant	CTRB2*
rs17836088	14	31	chr14:79703248..79945162	241.915	-0.0042334	0.0060212	0.058	9.7e-14	2.82e-15	Coding transcript intron variant	NRXN3
rs12789028	11	57	chr11:65217626..65368434	150.809	0.0042579	0.0082571	0.062	2.1e-14	4.08e-15	Five prime utr exon variant	EHBP1L1,FAM89B,KCNK7,LTBP3,MALAT1,MAP3K11,MIR548AR,MIR548BA,SCYL1,SSSCA1,SSSCA1-AS1
rs72926932	18	6	chr18:53050646..53087984	37.339	-0.0061731	0.0081935	-0.083	3.6e-13	4.53e-15	Coding transcript intron variant	TCF4
rs12929503	16	107	chr16:69547741..69945141	397.401	-0.006138	2.47e-06	0.041	2.6e-10	7.47e-15	Intergenic variant	MIR1538,NFAT5,NOB1,NQO1,WWP2
rs329122	5	27	chr5:133827455..133888427	60.973	-0.0076585	3.85e-09	0.037	9.2e-09	9.11e-15	Five prime utr intron variant	JADE2,LOC101927934
rs11774915	8	178	chr8:8690787..9481687	790.901	0.0061393	5.92e-06	0.044	1.7e-10	1.19e-14	Intergenic variant	ERI1,LOC157273,MFHAS1,MIR4660,PPP1R3B,TNKS
rs62618693	11	49	chr11:32595598..32956492	360.895	-0.011363	0.00022878	-0.11	3.9e-11	1.36e-14	Missense variant	CCDC73,EIF3M,PRRG4,QSER1
rs7612096	3	2	chr3:123136248..123137791	1.544	-0.00462	0.0035951	0.06	2.7e-13	1.43e-14	Coding transcript intron variant	ADCY5
rs10766379	11	5	chr11:2825279..2831541	6.263	0.0080427	0.0063128	0.11	4.2e-13	1.56e-14	Coding transcript intron variant	KCNQ1
rs2292662	3	11	chr3:63804761..64100629	295.869	-0.0049761	0.0057217	-0.065	3.3e-13	1.73e-14	Five prime utr intron variant	ATXN7,C3orf49,LINC00994,PRICKLE2,PRICKLE2-AS1,PRICKLE2-AS2,PSMD6,PSMD6-AS2,THOC7,THOC7-AS1
rs10233018	7	88	chr7:117495667..117668235	172.569	0.0099092	1.11e-14	-0.022	0.00051	2.19e-14	Non coding transcript exon variant	CTTNBP2
rs2870841	12	73	chr12:71432168..71537329	105.162	-0.0036808	0.0044988	-0.046	1.5e-12	3.02e-14	Coding transcript intron variant	TSPAN8
rs3810291	19	36	chr19:47562509..47621316	58.808	0.0048529	0.00036957	0.046	1.2e-11	4.73e-14	Three prime utr exon variant	ZC3H4
rs2929301	8	114	chr8:8548117..9093575	545.459	-0.0053665	5.2e-05	-0.043	1.3e-10	4.96e-14	Intergenic variant	CLDN23,ERI1,MFHAS1,MIR4660,PPP1R3B
rs3130454	6	6	chr6:31092767..31108485	15.719	-0.0039726	0.0052848	0.049	2.6e-12	5.63e-14	Upstream gene variant	PSORS1C1,PSORS1C2
rs77773608	12	11	chr12:133060549..133125871	65.323	-0.003929	0.0039022	0.049	3.2e-12	8.18e-14	Five prime utr exon variant	FBRSL1
rs8094501	18	38	chr18:57728947..57801557	72.611	0.0050672	0.00018703	-0.044	8.3e-11	8.3e-14	Intergenic variant	RPS3AP49*
rs2588978	10	29	chr10:63557648..63604701	47.054	-0.0095868	6.91e-14	0.018	0.0039	1.44e-13	Intergenic variant	ARID5B*
rs1717566	5	51	chr5:78430607..78609713	179.107	-0.0036041	0.0071898	0.046	3.5e-12	2.05e-13	Non coding transcript intron variant	JMY
rs2244648	8	244	chr8:11310290..11878338	568.049	0.0054754	2.16e-05	-0.04	1.6e-09	2.45e-13	Intergenic variant	BLK,C8orf49,CTSB,DEFB134,DEFB135,DEFB136,FAM167A,FDFT1,GATA4,LINC00208,NEIL2
rs1463679	12	30	chr12:26440698..26491475	50.778	-0.0054467	0.00030561	0.047	1.5e-10	3.2e-13	Intergenic variant	ITPR2
rs7925578	11	1	chr11:2729947..2729947	0.001	0.004269	0.0017111	0.046	3.9e-11	4.19e-13	Coding transcript intron variant	KCNQ1
rs2089913	4	33	chr4:45068929..45157013	88.085	-0.0063668	7.15e-07	0.036	1.2e-08	4.27e-13	Intergenic variant	PRKRIRP9*
rs61676547	17	158	chr17:65826090..66097802	271.713	0.004709	0.0041224	0.055	1e-11	4.51e-13	Coding transcript intron variant	BPTF,C17orf58,KPNA2,LINC00674
rs3742305	13	21	chr13:31012904..31042452	29.549	-0.0069949	1.26e-06	0.041	1.7e-08	7.22e-13	Coding transcript intron variant	HMGB1
rs6727997	2	45	chr2:146346285..146384929	38.645	0.0097446	8.44e-13	0.024	0.00035	1.91e-12	Intergenic variant	RPL6P5*
rs7217007	17	1	chr17:46844697..46844697	0.001	0.0040996	0.002157	0.044	9.6e-11	2.01e-12	Three prime utr intron variant	TTLL6
rs506589	1	18	chr1:177852580..177913519	60.94	0.0050464	0.0014954	-0.051	1.4e-10	2.21e-12	Non coding transcript intron variant	SEC16B
rs12613239	2	1	chr2:226920775..226920775	0.001	-0.0043725	0.0096498	0.058	2.8e-11	2.3e-12	Intergenic variant	IRS1*
rs10767659	11	38	chr11:27559744..27748493	188.75	-0.0083141	1.02e-09	-0.033	1.2e-06	2.38e-12	Coding transcript intron variant	BDNF,BDNF-AS,LINC00678
rs17151859	8	34	chr8:10182469..10286511	104.043	-0.0082464	2.2e-06	0.049	2.7e-08	2.48e-12	Coding transcript intron variant	MSRA
rs1499976	3	6	chr3:117776020..117803039	27.02	0.01292	1.18e-12	-0.023	0.0097	2.69e-12	Intergenic variant	IGSF11*
rs1960357	8	42	chr8:9765888..10011997	246.11	0.0066979	1.95e-06	0.039	3.1e-08	2.87e-12	Intergenic variant	MSRA
rs6545714	2	20	chr2:59293596..59335104	41.509	-0.0059388	6.31e-06	-0.037	1.7e-08	2.87e-12	Intergenic variant	AC007238.1*
rs7870475	9	113	chr9:128011403..128149249	137.847	0.0090809	1.41e-12	0.019	0.0026	3.24e-12	Downstream gene variant	GAPVD1
rs2206271	6	9	chr6:50784880..50889848	104.969	-0.0037516	0.007868	0.045	1.2e-10	4.78e-12	Upstream gene variant	TFAP2B
rs4776970	15	33	chr15:67937755..68105256	167.502	-0.0051233	0.00011993	0.039	6.2e-09	5.11e-12	Coding transcript intron variant	MAP2K5
rs58432198	1	270	chr1:50891117..51532590	641.474	-0.0054453	0.0068117	-0.065	1.8e-10	5.5e-12	Coding transcript intron variant	CDKN2C,FAF1
rs7000323	8	99	chr8:8298857..8977198	678.342	-0.0047878	0.00022905	-0.039	1.9e-09	5.88e-12	Upstream gene variant	CLDN23,ERI1,MFHAS1,MIR4660
rs3812565	9	10	chr9:139255609..139364585	108.977	-0.0045754	0.00046849	0.04	1.6e-09	6.02e-12	Synonymous variant	CARD9,DNLZ,INPP5E,PMPCA,SDCCAG3,SEC16A,SNAPC4
rs1265099	6	1	chr6:31105413..31105413	0.001	-0.0045307	0.00049326	-0.039	1.9e-09	6.13e-12	Coding transcript intron variant	PSORS1C1,PSORS1C2
rs2129107	9	16	chr9:84349621..84384450	34.83	0.0038338	0.0038589	-0.042	1.9e-10	6.24e-12	Intergenic variant	LOC101927502
rs11250087	8	70	chr8:10585162..10924369	339.208	-0.0046605	0.0015227	0.046	4.3e-10	6.45e-12	Coding transcript intron variant	MIR598,MIR1322,PINX1,SOX7,XKR6
rs1457231	2	16	chr2:161090873..161344062	253.19	0.0037064	0.0073393	0.044	1.4e-10	7.23e-12	Non coding transcript intron variant	LOC100505984,MIR4785,RBMS1
rs72712556	4	63	chr4:140858717..140951417	92.701	-0.0081993	2.3e-09	-0.032	1.9e-06	9.78e-12	Coding transcript intron variant	MAML3
rs4303861	3	12	chr3:85911550..86024573	113.024	-0.0090978	4.14e-12	0.018	0.0063	9.81e-12	Coding transcript intron variant	CADM2
rs73222800	12	1	chr12:121105264..121105264	0.001	-0.0081937	0.0017956	0.08	8e-10	1.14e-11	Downstream gene variant	CABP1*
rs878017	10	62	chr10:13479684..13576601	96.918	-0.0054573	2.16e-05	0.035	5.3e-08	1.36e-11	Coding transcript intron variant	BEND7
rs3783395	14	95	chr14:103851272..104010198	158.927	-0.0057907	1.7e-05	0.037	5.3e-08	1.42e-11	Coding transcript intron variant	CKB,MARK3,TRMT61A
rs8032939	15	19	chr15:38820647..38850330	29.684	0.0055214	0.00019891	-0.043	8.4e-09	1.47e-11	Coding transcript intron variant	RASGRP1
rs11693702	2	24	chr2:162802184..162891848	89.665	0.0088476	7.33e-12	-0.018	0.0052	1.77e-11	Coding transcript intron variant	DPP4,SLC4A10
rs7120183	11	1	chr11:128234772..128234772	0.001	0.0038574	0.0081344	0.045	2.5e-10	1.91e-11	Intergenic variant	ETS1*
rs11214470	11	3	chr11:112915628..112932175	16.548	0.013092	7.94e-12	0.029	0.0031	1.92e-11	Coding transcript intron variant	NCAM1
rs13131401	4	115	chr4:20089011..20231724	142.714	-0.0098421	1.12e-07	0.045	8.5e-07	2.2e-11	Intergenic variant	SLIT2*
rs28360550	6	5	chr6:21142005..21147747	5.743	-0.0043441	0.00083753	0.038	4.4e-09	2.25e-11	Coding transcript intron variant	CDKAL1
rs11595128	10	1	chr10:114913478..114913478	0.001	0.0046513	0.0080769	-0.055	3.4e-10	2.86e-11	Coding transcript intron variant	TCF7L2
rs10151752	14	60	chr14:58643368..58838701	195.334	-0.0053684	3.55e-05	0.035	7.2e-08	3.43e-11	Non coding transcript intron variant	ACTR10,ARID4A,FLJ31306,PSMA3
rs4857339	3	76	chr3:93893210..94110061	216.852	-0.0057763	7.77e-06	-0.034	1.8e-07	3.91e-11	Intergenic variant	ARMC10P1*
rs2143975	14	35	chr14:33294781..33309495	14.715	-0.0040634	0.0016312	0.038	4.4e-09	4.15e-11	Coding transcript intron variant	AKAP6
rs1776209	10	3	chr10:93740429..93810872	70.444	-0.0037417	0.0081819	0.043	9.5e-10	5.72e-11	Three prime utr exon variant	BTAF1,CPEB3
rs1443750	7	19	chr7:121954709..121967349	12.641	0.0066746	5.23e-07	-0.032	1.3e-06	6.37e-11	Coding transcript intron variant	CADPS2
rs11024129	11	26	chr11:17038728..17298466	259.739	-0.0091519	2.13e-10	0.03	2.2e-05	7.3e-11	Non coding transcript intron variant	NUCB2,OR7E14P,PIK3C2A,RPS13
rs10749128	10	7	chr10:114834632..114865489	30.858	0.0043121	0.0033588	-0.044	2.9e-09	7.86e-11	Coding transcript intron variant	TCF7L2
rs12535499	7	41	chr7:114961914..115116526	154.613	-0.0092743	3.5e-11	-0.018	0.0082	8.84e-11	Intergenic variant	RAC1P6*
rs1267063	2	17	chr2:161904823..162101261	196.439	-0.0074537	1.39e-07	-0.033	2.5e-06	8.92e-11	Five prime utr intron variant	LOC100996579,LOC101929512,TANK
rs4947121	6	61	chr6:111445630..111872482	426.853	0.0076921	5.41e-07	-0.037	1.7e-06	9.14e-11	Intergenic variant	KIAA1919,REV3L,SLC16A10,TRAF3IP2-AS1
rs12719778	8	58	chr8:145677089..145904423	227.335	0.0033501	0.0090203	0.039	2.1e-09	9.96e-11	Five prime utr intron variant	ARHGAP39,C8orf82,CYHR1,FOXH1,GPT,KIFC2,LRRC14,LRRC24,MFSD3,PPP1R16A,RECQL4
rs189966089	10	1	chr10:114886341..114886341	0.001	0.013983	0.0034753	-0.13	1.1e-08	1.02e-10	Coding transcript intron variant	TCF7L2
rs2945230	8	43	chr8:8092025..8294136	202.112	0.0050914	7.8e-05	-0.035	9.6e-08	1.04e-10	Intergenic variant	FAM86B3P,SGK223
rs952319	7	34	chr7:99020806..99197401	176.596	-0.010285	3.36e-08	-0.043	3.1e-06	1.08e-10	Coding transcript intron variant	ATP5J2,ATP5J2-PTCD1,CPSF4,FAM200A,GS1-259H13.2,PTCD1,ZKSCAN5,ZNF394,ZNF655,ZNF789
rs17807628	8	49	chr8:129540464..129571140	30.677	0.0061277	0.0012771	-0.054	1e-08	1.11e-10	Intergenic variant	RP11-1057N3.2*
rs142118272	3	37	chr3:152385350..152510197	124.848	0.0097167	0.0049497	-0.095	6.1e-09	1.22e-10	Intergenic variant	MBNL1*
rs4822005	22	120	chr22:41487344..41676176	188.833	-0.0051052	0.00011196	0.035	1.2e-07	1.37e-10	Coding transcript intron variant	CHADL,EP300,EP300-AS1,L3MBTL2,MIR1281,MIR6889,RANGAP1
rs6059662	20	137	chr20:32675727..33175466	499.74	-0.0035244	0.0091345	-0.041	1.6e-09	1.5e-10	Non coding transcript intron variant	AHCY,ASIP,DYNLRB1,EIF2S2,ITCH,MAP1LC3A,MIR644A,PIGU
rs75566209	16	1	chr16:53763890..53763890	0.001	0.010291	0.0096579	-0.12	3.1e-09	1.66e-10	Coding transcript intron variant	FTO
rs993322	18	11	chr18:36275100..36327391	52.292	-0.0060732	0.00158	-0.056	1e-08	1.9e-10	Intergenic variant	RPL7AP66*
rs7124681	11	9	chr11:47529947..47669619	139.673	-0.0038557	0.0030388	0.037	6.4e-09	1.97e-10	Five prime utr intron variant	C1QTNF4,CELF1,FAM180B,KBTBD4,MTCH2,NDUFS3,PTPMT1
rs9895554	17	30	chr17:46097878..46319476	221.599	-0.01079	1.45e-05	0.061	6e-07	2e-10	Upstream gene variant	CBX1,COPZ2,MIR152,MIR1203,NFE2L1,SKAP1,SNX11
rs7640294	3	36	chr3:53103155..53139977	36.823	0.0042396	0.0010369	0.036	3e-08	2.27e-10	Coding transcript intron variant	RFT1
rs10193538	2	16	chr2:58966760..58991868	25.109	-0.0040843	0.0020644	0.037	1.7e-08	2.36e-10	Intergenic variant	LINC01122
rs12920022	16	49	chr16:89513782..89630311	116.53	0.0047919	0.006669	0.053	2.9e-09	2.56e-10	Non coding transcript intron variant	ANKRD11,LOC101927817,RPL13,SNORD68,SPG7
rs2169387	8	1	chr8:9181395..9181395	0.001	-0.0056235	0.0086375	0.065	2.1e-09	2.57e-10	Intergenic variant	RP11-375N15.1*
rs17409597	2	3	chr2:146045060..146045655	0.596	0.0083793	9.95e-11	0.02	0.0032	2.59e-10	Intergenic variant	RPL6P5*
rs10093628	8	6	chr8:9393379..9452088	58.71	0.0052398	0.00050056	-0.041	7e-08	2.72e-10	Intergenic variant	TNKS
rs73077175	3	152	chr3:49736565..50169715	433.151	-0.0038478	0.0047199	-0.039	1e-08	2.75e-10	Coding transcript intron variant	AMIGO3,CAMKV,CDHR4,FAM212A,GMPPB,IP6K1,MIR5193,MON1A,MST1R,RBM5,RBM5-AS1,RBM6,RNF123,TRAIP,UBA7
rs7973582	12	1	chr12:27811224..27811224	0.001	0.0043802	0.00088013	-0.036	3.4e-08	2.82e-10	Coding transcript intron variant	PPFIBP1
rs115236337	1	1	chr1:39662602..39662602	0.001	0.007026	0.0062659	0.076	8.9e-09	3.12e-10	Coding transcript intron variant	MACF1
rs10043344	5	200	chr5:44645998..44945090	299.093	0.0035997	0.006589	0.038	7.6e-09	3.28e-10	Intergenic variant	LOC100506674,MRPS30
rs4771648	13	16	chr13:110420832..110463257	42.426	-0.0048136	0.00045154	-0.037	8.9e-08	3.46e-10	Coding transcript intron variant	IRS2
rs1463979	2	26	chr2:22548774..22606275	57.502	0.0074495	1.79e-08	-0.028	1.5e-05	4.12e-10	Intergenic variant	KLHL29*
rs7538328	1	40	chr1:205024573..205167799	143.227	0.0041761	0.0057152	-0.042	1.3e-08	4.31e-10	Coding transcript intron variant	CNTN2,DSTYK,RBBP5,TMEM81
rs262549	19	17	chr19:4940630..5057368	116.739	0.0050899	0.0016316	-0.045	1.7e-08	4.36e-10	Intergenic variant	KDM4B,UHRF1
rs7650482	3	4	chr3:12840934..12848822	7.889	0.0057267	2.14e-05	0.033	5.8e-07	5.27e-10	Coding transcript intron variant	CAND2
rs7304270	12	1	chr12:4381981..4381981	0.001	0.0084363	0.0035903	-0.09	2.4e-08	5.93e-10	Upstream gene variant	CCND2*
rs6729917	2	4	chr2:158349551..158363806	14.256	0.0081706	0.003632	0.079	2.2e-08	6.24e-10	Intergenic variant	CYTIP*
rs2650017	12	99	chr12:121189116..121351934	162.819	-0.0042036	0.0010018	0.034	1.3e-07	7.37e-10	Coding transcript intron variant	SPPL3
rs3812813	12	12	chr12:95870675..95928560	57.886	0.0037966	0.0030621	-0.035	5.3e-08	7.71e-10	Missense variant	METAP2,USP44
rs3020049	11	3	chr11:93052265..93233068	180.804	-0.0039199	0.0029499	0.036	4.8e-08	8.25e-10	Intergenic variant	CCDC67,SMCO4
rs3130286	6	1	chr6:32042322..32042322	0.001	-0.0048036	0.0015519	-0.041	4.1e-08	8.28e-10	Coding transcript intron variant	TNXB
rs10305420	6	35	chr6:38910488..39016636	106.149	0.0051319	0.00010411	-0.033	5.8e-07	8.32e-10	Missense variant	DNAH8,GLP1R,LOC100131047
rs74011415	15	4	chr15:47651161..47660194	9.034	0.012416	3.32e-10	0.026	0.0065	8.92e-10	Five prime utr intron variant	SEMA6D
rs2276133	11	3	chr11:65560785..65562257	1.473	-0.0040078	0.0071501	-0.042	1.2e-08	9.81e-10	Coding transcript intron variant	OVOL1
rs1190234	14	17	chr14:103303514..103430547	127.034	0.0090889	5.32e-07	0.041	5.4e-06	1.02e-09	Non coding transcript exon variant	AMN,CDC42BPB,TRAF3
rs144102357	11	18	chr11:127999754..128033834	34.081	-0.0050716	0.0066141	-0.053	1.5e-08	1.13e-09	Intergenic variant	ETS1*
rs12453682	17	193	chr17:37396201..37838751	442.551	-0.0073685	1.32e-07	-0.03	1.3e-05	1.2e-09	Upstream gene variant	CDK12,FBXL20,MED1,NEUROD2,PGAP3,PNMT,PPP1R1B,STARD3,TCAP
rs10030552	4	1	chr4:140972264..140972264	0.001	0.0090911	4.94e-10	0.021	0.0044	1.34e-09	Coding transcript intron variant	MAML3
rs17261179	5	7	chr5:51763665..51794898	31.234	-0.0038245	0.0028415	0.034	8.2e-08	1.83e-09	Intergenic variant	RPS17P11*
rs1163249	10	18	chr10:104547610..105120649	573.04	0.009884	7.93e-10	-0.023	0.0033	2.18e-09	Coding transcript intron variant	AS3MT,C10orf32,C10orf32-ASMT,CNNM2,CYP17A1,INA,NT5C2,PCGF6,RPEL1,WBP1L
rs7622660	3	9	chr3:183624447..183758960	134.514	0.0042822	0.0011728	-0.034	2.8e-07	2.22e-09	Coding transcript intron variant	ABCC5,ABCC5-AS1,HTR3D
rs60589532	2	16	chr2:57972611..58168339	195.729	0.016663	8.33e-10	-0.034	0.0056	2.29e-09	Intergenic variant	VRK2
rs636631	5	13	chr5:87997279..88060321	63.043	0.0076602	8.82e-07	0.034	1.5e-05	2.29e-09	Coding transcript intron variant	MEF2C
rs28545614	2	21	chr2:105915711..105994827	79.117	0.01057	2.48e-09	0.035	7.8e-05	2.34e-09	Coding transcript intron variant	C2orf49,FHL2,TGFBRAP1
rs10928235	2	11	chr2:145653287..145720139	66.853	-0.0091206	9.19e-10	-0.019	0.0086	2.54e-09	Intergenic variant	TEX41
rs4790874	17	7	chr17:1966920..1997444	30.525	0.007869	9.27e-10	-0.02	0.0015	2.55e-09	Coding transcript intron variant	SMG6
rs567185	1	5	chr1:201760981..201767474	6.494	0.0045766	0.00069463	0.034	2.2e-07	2.68e-09	Coding transcript intron variant	IPO9-AS1,NAV1,RNU6-79P
rs5762925	22	29	chr22:28871570..29447111	575.542	0.0049849	0.00019801	-0.033	1.2e-06	3.21e-09	Coding transcript intron variant	CCDC117,CHEK2,HSCB,TTC28,XBP1,ZNRF3,ZNRF3-AS1
rs115177000	6	41	chr6:34094919..34354073	259.155	0.010437	0.00073685	0.082	4.9e-07	3.27e-09	Upstream gene variant	C6orf1,GRM4,HMGA1,MIR6835,NUDT3,RPS10-NUDT3
rs7617689	3	65	chr3:46994987..47247214	252.228	0.0034052	0.0088277	-0.035	7.2e-08	3.51e-09	Coding transcript intron variant	CCDC12,KIF9-AS1,NBEAL2,NRADDP,SETD2
rs62102718	19	4	chr19:33887405..33896432	9.028	-0.0044913	0.0015051	-0.037	2.1e-07	3.55e-09	Coding transcript intron variant	PEPD
rs3870366	6	130	chr6:153365348..153448307	82.96	0.0034143	0.0090336	-0.035	7.8e-08	3.59e-09	Five prime utr intron variant	RGS17
rs2608280	11	3	chr11:93209472..93264680	55.209	0.0050074	9.49e-05	0.031	1.7e-06	3.6e-09	Downstream gene variant	SMCO4
rs6749972	2	8	chr2:59633858..59664054	30.197	-0.0045663	0.00039102	-0.032	8.6e-07	4.09e-09	Intergenic variant	AC007238.1*
rs12485391	3	20	chr3:181064455..181205593	141.139	0.010598	8.46e-08	0.04	4.4e-05	4.38e-09	Intergenic variant	SOX2-OT
rs10040867	5	24	chr5:101659682..101876951	217.27	-0.0045596	0.0015259	0.036	3.2e-07	4.57e-09	Intergenic variant	SLCO6A1
rs3896224	10	4	chr10:106453832..106467853	14.022	-0.0079038	1.69e-09	0.02	0.0044	4.73e-09	Coding transcript intron variant	SORCS3
rs10863810	1	4	chr1:210213769..210304319	90.551	-0.0094062	1.72e-09	-0.021	0.006	4.81e-09	Coding transcript intron variant	SYT14
rs3811453	1	4	chr1:154194579..154263796	69.218	-0.011942	1.81e-09	0.026	0.0068	5.08e-09	Five prime utr intron variant	HAX1,UBAP2L
rs174397	6	3	chr6:111918794..111919619	0.826	-0.0083844	1.94e-09	-0.019	0.0067	5.44e-09	Coding transcript intron variant	TRAF3IP2,TRAF3IP2-AS1
rs55799006	2	6	chr2:25558274..25570476	12.203	0.0040502	0.0018888	0.033	3.3e-07	5.85e-09	Five prime utr intron variant	DNMT3A
rs4804414	19	3	chr19:7222655..7223848	1.194	-0.003932	0.0022929	0.033	4.2e-07	5.98e-09	Coding transcript intron variant	INSR
rs181110840	10	1	chr10:114645185..114645185	0.001	-0.051417	0.008552	0.51	9.4e-08	6e-09	Intergenic variant	TCF7L2*
rs72682256	14	21	chr14:43069125..43122091	52.967	-0.01028	3.95e-05	0.06	3.9e-06	6.09e-09	Intergenic variant	RP11-90P16.1*
rs8009520	14	20	chr14:103261300..103280657	19.358	-0.0053686	6.2025e-05	-0.031	4.1e-06	6.195e-09	Coding transcript intron variant	TRAF3
rs4479577	3	4	chr3:5723818..5727278	3.461	0.0077205	2.24e-09	0.019	0.0027	6.32e-09	Intergenic variant	EDEM1*
rs7969559	12	27	chr12:69637847..69715457	77.611	-0.0085268	2.26e-09	0.022	0.0017	6.38e-09	Coding transcript intron variant	CPSF6,MIR1279
rs17412920	22	14	chr22:28628209..28947631	319.423	0.0047594	0.00035911	-0.032	2e-06	7.68e-09	Coding transcript intron variant	MIR5739,TTC28
rs127204	1	5	chr1:112277693..112293512	15.82	0.0042869	0.0010827	-0.032	1e-06	7.71e-09	Coding transcript intron variant	FAM212B,FAM212B-AS1
rs72833349	10	5	chr10:63670685..63681642	10.958	-0.0079325	8.4e-09	0.025	0.00021	7.96e-09	Coding transcript intron variant	ARID5B
rs7944490	11	20	chr11:17001934..17017622	15.689	0.0040639	0.0032878	-0.035	2.9e-07	8.59e-09	Coding transcript intron variant	PLEKHA7
rs1929899	6	5	chr6:38892817..38904298	11.482	0.0066382	0.00015221	-0.041	2.3e-06	8.82e-09	Coding transcript intron variant	DNAH8,LOC100131047
rs2424246	20	2	chr20:19647527..19649757	2.231	-0.008004	3.19e-09	0.018	0.0095	9.07e-09	Coding transcript intron variant	SLC24A3
rs1168070	12	4	chr12:121056072..121084654	28.583	-0.0070336	5.16e-08	-0.025	9.8e-05	9.15e-09	Coding transcript intron variant	CABP1
rs269267	7	1	chr7:140372299..140372299	0.001	0.0046171	0.0082738	-0.046	1.3e-07	9.15e-09	Five prime utr intron variant	DENND2A*
rs10269957	7	139	chr7:118031681..118225167	193.487	0.0063377	1.11e-06	-0.027	3e-05	9.31e-09	Intergenic variant	ANKRD7*
rs55988390	7	8	chr7:148446354..148582535	136.182	0.0059143	1.98e-05	0.031	9.8e-06	9.32e-09	Upstream gene variant	CUL1,EZH2
rs1381274	14	5	chr14:98646886..98655131	8.246	0.0075726	3.31e-09	0.017	0.0074	9.41e-09	Intergenic variant	C14orf177*
rs4877285	9	2	chr9:81351109..81354129	3.021	-0.0065067	2.58e-06	-0.029	2e-05	9.88e-09	Downstream gene variant	MTND2P8*
rs7003385	8	4	chr8:41558269..41586773	28.505	0.0042737	0.001625	-0.033	5e-07	1.07e-08	Coding transcript intron variant	ANK1
rs61915371	12	2	chr12:27893972..27896264	2.293	-0.0066341	0.0065427	-0.068	9.9e-08	1.14e-08	Coding transcript intron variant	MRPS35
rs62064490	17	12	chr17:9800979..9804724	3.746	-0.0050074	0.00055346	-0.035	1.4e-06	1.16e-08	Coding transcript intron variant	RCVRN
rs4571506	5	14	chr5:87740893..87773729	32.837	-0.0075712	4.23e-09	-0.018	0.0043	1.21e-08	Intergenic variant	CTC-498M16.3*
rs4841432	8	1	chr8:10583506..10583506	0.001	-0.0050112	0.00023301	0.032	3.9e-06	1.24e-08	Synonymous variant	SOX7
rs2193261	7	2	chr7:117478028..117486934	8.907	-0.0059928	3.87e-06	0.027	2.8e-05	1.32e-08	Coding transcript intron variant	CTTNBP2
rs28512462	16	3	chr16:24711806..24727064	15.259	0.0066546	5.11e-07	-0.026	9.1e-05	1.43e-08	Intergenic variant	TNRC6A*
rs10985975	9	5	chr9:126101008..126123009	22.002	0.0046584	0.00037704	0.031	2.7e-06	1.44e-08	Intergenic variant	CRB2
rs583887	11	26	chr11:65575263..65663547	88.285	-0.0062154	0.00010493	0.037	4.6e-06	1.52e-08	Upstream gene variant	CCDC85B,CFL1,CTSW,EFEMP2,FIBP,FOSL1,MUS81,SNX32
rs17684514	8	2	chr8:8547642..8574282	26.641	-0.0064025	6.42e-05	0.036	6.7e-06	1.59e-08	Intergenic variant	CLDN23
rs72627231	18	6	chr18:53195964..53347258	151.295	0.0040364	0.0031151	-0.034	9.8e-07	1.85e-08	Coding transcript intron variant	TCF4
rs4399645	19	1	chr19:46166073..46166073	0.001	0.0035235	0.0070726	0.034	3.9e-07	1.89e-08	Intergenic variant	GIPR*
rs1993709	1	7	chr1:72819884..72839774	19.891	0.0042941	0.0078269	-0.042	3.3e-07	2.15e-08	Intergenic variant	RPL31P12*
rs1362910	8	2	chr8:30856464..30857668	1.205	-0.0037466	0.0039693	0.032	9.3e-07	2.27e-08	Coding transcript intron variant	PURG
rs12891360	14	3	chr14:104008159..104011429	3.271	0.0055705	9.36e-05	0.032	8e-06	2.32e-08	Downstream gene variant	TRMT61A*
rs2516455	6	1	chr6:31420572..31420572	0.001	-0.0046134	0.0010576	0.033	2.5e-06	2.5e-08	Intergenic variant	MICA*
rs1553036	8	27	chr8:115315744..115358864	43.121	0.005941	6.69e-06	-0.027	4.5e-05	2.59e-08	Intergenic variant	RP11-393K19.1*
rs2058382	7	2	chr7:69579024..69783198	204.175	0.0059881	5.2e-06	0.027	4.2e-05	2.69e-08	Coding transcript intron variant	AUTS2
rs245775	5	1	chr5:170532105..170532105	0.001	0.007455	2.38e-07	-0.027	0.0002	2.8e-08	Coding transcript intron variant	RANBP17
rs34954697	2	1	chr2:226918363..226918363	0.001	-0.01304	5.82e-05	-0.075	1.7e-05	2.85e-08	Intergenic variant	IRS1*
rs1788826	18	6	chr18:21083738..21154024	70.287	0.0041525	0.0019937	-0.032	2.1e-06	2.89e-08	Coding transcript intron variant	C18orf8,NPC1
rs1669801	14	5	chr14:46921092..46936747	15.656	-0.0051611	5.96e-05	0.028	1.7e-05	2.98e-08	Intergenic variant	LINC00871
rs2536951	9	1	chr9:126646519..126646519	0.001	0.003988	0.0085854	-0.037	3.6e-07	3.13e-08	Coding transcript intron variant	DENND1A
rs61407096	4	3	chr4:1785592..1786624	1.033	-0.0050332	0.0068901	-0.048	4.4e-07	3.15e-08	Intergenic variant	TACC3*
rs112583287	6	1	chr6:160919184..160919184	0.001	0.0082341	0.0085665	-0.076	9.7e-07	3.16e-08	Non coding transcript intron variant	LPAL2
rs34399924	19	1	chr19:46200103..46200103	0.001	0.0047368	0.0034209	0.04	8.7e-07	3.18e-08	Coding transcript intron variant	QPCTL
rs6561937	13	4	chr13:58257667..58402479	144.813	-0.0041202	0.0055418	-0.037	5.5e-07	3.45e-08	Coding transcript intron variant	PCDH17
rs4488763	22	1	chr22:32380164..32380164	0.001	-0.0058376	0.0024552	0.047	1.3e-06	3.49e-08	Intergenic variant	YWHAH*
rs117981235	11	1	chr11:9820342..9820342	0.001	0.010307	0.00075911	-0.07	5.4e-06	3.62e-08	Coding transcript intron variant	SBF2,SBF2-AS1
rs2279440	3	1	chr3:9518511..9518511	0.001	0.0058107	0.0023543	0.045	1.2e-06	3.99e-08	Coding transcript intron variant	SETD5
rs6059938	20	4	chr20:33178324..33187130	8.807	-0.0064084	5.55e-07	0.024	0.00015	4.18e-08	Coding transcript intron variant	PIGU
rs536445	3	1	chr3:173120103..173120103	0.001	0.005067	8.15e-05	0.028	1.7e-05	4.3e-08	Five prime utr intron variant	NLGN1
rs117471638	10	1	chr10:93158084..93158084	0.001	0.01387	0.002048	0.12	4.7e-06	4.39e-08	Intergenic variant	LOC100188947
rs1465573	5	1	chr5:157985730..157985730	0.001	-0.0045881	0.0052152	-0.041	9.2e-07	4.51e-08	Intergenic variant	EBF1*
rs7428430	3	1	chr3:50174184..50174184	0.001	-0.0042144	0.0010448	-0.03	2.6e-06	4.75e-08	Intergenic variant	SEMA3F*
rs3735260	7	1	chr7:69064637..69064637	0.001	-0.0097156	6.86e-05	-0.052	1.3e-05	4.81e-08	Five prime utr exon variant	AUTS2
rs2249850	10	1	chr10:104512006..104512006	0.001	-0.0076889	5.99e-08	0.025	0.00039	4.87e-08	Coding transcript intron variant	WBP1L
rs60764613	18	1	chr18:1839911..1839911	0.001	0.0060261	0.00095015	0.042	2.3e-06	4.94e-08	Intergenic variant	CTD-2533G20.1*
*The nearest gene to this locus. CHR, chromosome; SNP, single nucleotide polymorphism; T2D, type 2 diabetes. Bold represents a novel SNP.

## Sheet: Table5
Supplementary Table 5. Cross-trait meta-analysis between smoking status and CAD (Pmeta < 5×10-8; single trait P < 0.01)
SNP	CHR	N	Position	Kb	Smoking status		CAD		CPASSOC P	Variant effect	Genes within clumping region
					BETA	P	BETA	P
rs1412830	9	1	chr9:22043612..22043612	0.001	0.0039245	0.0031065	0.10717	1.91e-33	3.028e-34	Intergenic variant	CDKN2B-AS1
rs59724122	8	9	chr8:27405809..27453579	47.771	-0.018439	5.8467e-26	0.03215	0.006742	5.576e-28	Non coding transcript intron variant	GULOP*
rs7528419	1	15	chr1:109815252..109827253	12.002	0.0053206	0.00057124	0.1086	3.77e-27	1.261e-27	Three prime utr exon variant	CELSR2,PSRC1
rs12244388	10	176	chr10:104487871..104959852	471.982	0.012818	2.8902e-21	0.03229	0.000117	1.105e-24	Coding transcript intron variant	AS3MT,C10orf32,C10orf32-ASMT,CNNM2,CYP17A1,NT5C2,SFXN2,WBP1L
rs28451064	21	19	chr21:35593827..35682958	89.132	0.0059486	0.0020265	0.13279	2.62e-23	1.299e-23	Intergenic variant	KCNE2*
rs114123510	2	268	chr2:203639395..204196618	557.224	-0.008055	2.7947e-05	0.11811	2.88e-19	2.237e-19	Coding transcript intron variant	ABI2,CARF,CYP20A1,ICA1L,NBEAL1,WDR12
rs1537340	6	66	chr6:12758654..12898292	139.639	-0.003905	0.0064522	0.085	3.75e-19	3.101e-19	Coding transcript intron variant	PHACTR1
rs1268539	9	66	chr9:128132593..128412676	280.084	0.0094335	4.0718e-13	0.02326	0.00484	1.118e-14	Downstream gene variant	MAPKAP1
rs62471815	7	53	chr7:117495667..117594838	99.172	0.009234	6.9244e-13	0.02205	0.006448	2.483e-14	Intergenic variant	CTTNBP2
rs743339	21	19	chr21:35655217..35679661	24.445	0.0042351	0.0033643	0.07506	3.05e-14	4.029e-14	Intergenic variant	KCNE2*
rs67180937	1	25	chr1:222793632..222846882	53.251	0.0040623	0.0067559	0.07106	8.45e-14	1.164e-13	Coding transcript intron variant	AIDA,MIA3
rs3025343	9	1	chr9:136478355..136478355	0.001	0.013712	7.7517e-12	0.04166	0.001736	1.189e-13	Intergenic variant	DBH*
rs10774625	12	13	chr12:111833788..112273499	439.712	-0.0060107	2.6056e-06	0.06422	9.22e-14	1.294e-13	Coding transcript intron variant	ACAD10,ALDH2,ATXN2,BRAP,MIR6761,SH2B3
rs11556924	7	2	chr7:129663496..129685597	22.102	-0.0062544	1.9524e-06	0.067	6.26e-13	9.922e-13	Missense variant	ZC3HC1
rs2071382	15	35	chr15:91403674..91443059	39.386	0.0044397	0.00053747	0.0617	7.14e-13	1.102e-12	Five prime utr intron variant	FES,FURIN
rs2741348	8	1	chr8:27420782..27420782	0.001	0.0086002	4.8075e-11	0.02456	0.003004	1.261e-12	Non coding transcript intron variant	GULOP*
rs2867112	2	40	chr2:630075..653874	23.8	-0.01155	4.809e-11	0.03219	0.003929	1.348e-12	Intergenic variant	TMEM18*
rs34043991	7	52	chr7:1851205..1909086	57.882	0.0080645	4.8884e-10	0.02805	0.000918	6.984e-12	Coding transcript intron variant	MAD1L1,MIR4655
rs11646575	16	33	chr16:69567411..69782855	215.445	0.0080408	4.5918e-10	0.02349	0.004601	1.925e-11	Intergenic variant	MIR1538,NFAT5,NOB1,NQO1
rs925946	11	2	chr11:27667202..27686196	18.995	-0.0083877	1.1669e-09	0.02761	0.003249	3.66e-11	Intergenic variant	BDNF,BDNF-AS
rs55921136	1	3	chr1:210302043..210359333	57.291	-0.0099037	6.3817e-10	0.0274	0.008155	3.721e-11	Intergenic variant	SYT14
rs4790874	17	45	chr17:1959822..2211343	251.522	0.007869	9.2707e-10	0.02363	0.004466	4.001e-11	Coding transcript intron variant	HIC1,LOC101927839,SMG6,SRR
rs6584545	10	1	chr10:104999266..104999266	0.001	0.0093082	8.0093e-10	0.02602	0.008103	5.235e-11	Intergenic variant	ST13P13*
rs4714071	6	4	chr6:37445101..37486052	40.952	-0.007668	2.36e-09	0.02378	0.004038	9.106e-11	Intergenic variant	CCDC167,CMTR1
rs1381274	14	7	chr14:98597552..98655131	57.58	0.0075726	3.3127e-09	0.0233	0.004013	1.458e-10	Intergenic variant	C14orf177*
rs139924703	1	37	chr1:227228955..227605097	376.143	0.014649	2.883e-09	0.04126	0.009589	2.319e-10	Intergenic variant	CDC42BPA
rs6119267	20	26	chr20:31046567..31177986	131.42	0.0079584	8.5605e-09	0.02648	0.003306	3.61e-10	Coding transcript intron variant	LOC149950,LOC101929698,NOL4L
rs609291	9	4	chr9:127792230..127809664	17.435	-0.0072793	1.526e-08	0.02548	0.001728	4.002e-10	Coding transcript intron variant	SCAI
rs72886316	4	28	chr4:92373722..92499173	125.452	0.010914	5.3078e-09	0.03225	0.009778	4.507e-10	Coding transcript intron variant	CCSER1
rs6471756	8	10	chr8:59799367..59808935	9.569	-0.0073079	1.2763e-08	0.02213	0.006599	7.888e-10	Coding transcript intron variant	TOX
rs1371044	2	2	chr2:145681570..145695907	14.338	-0.008476	2.3814e-08	0.02828	0.005392	1.353e-09	Intergenic variant	TEX41
rs17696736	12	5	chr12:112486818..112906415	419.598	0.0053461	3.4919e-05	0.05461	7.36e-10	1.497e-09	Coding transcript intron variant	HECTD4,MIR6861,NAA25,PTPN11,RPL6,TRAFD1
rs77215829	12	1	chr12:112618346..112618346	0.001	-0.0092569	1.0329e-06	0.05712	1.9e-06	1.743e-09	Coding transcript intron variant	HECTD4
rs6689480	1	6	chr1:32168381..32195088	26.708	0.010951	3.8065e-08	0.03208	0.00482	2.33e-09	Intergenic variant	BAI2,COL16A1
rs76460663	11	1	chr11:111979741..111979741	0.001	-0.017892	6.4714e-08	0.07753	0.002388	2.396e-09	Coding transcript intron variant	SDHD*
rs9902514	17	2	chr17:50303447..50307247	3.801	-0.0097154	5.0763e-08	0.0347	0.004297	2.659e-09	Intergenic variant	CA10*
rs56680894	12	3	chr12:114532244..114567487	35.244	-0.0098877	4.8677e-08	0.03204	0.005337	2.924e-09	Intergenic variant	TBX5*
rs62216572	21	5	chr21:46488032..46686619	198.588	-0.0071848	1.2506e-07	0.02872	0.001258	3.394e-09	Downstream gene variant	ADARB1,POFUT2,SSR4P1
rs9296130	6	25	chr6:34706201..34830754	124.554	0.0085278	8.8379e-07	0.04943	1.5e-05	4.082e-09	Coding transcript intron variant	SNRPC,UHRF1BP1
rs7598402	2	1	chr2:50735943..50735943	0.001	-0.0068283	1.2677e-07	0.02547	0.00228	4.877e-09	Coding transcript intron variant	NRXN1
rs715694	15	2	chr15:47488977..47489021	0.045	0.0071776	6.1017e-08	0.02307	0.007346	5.074e-09	Five prime utr intron variant	SEMA6D
rs12952581	17	17	chr17:47320938..47461433	140.496	0.0063858	1.6596e-06	0.04048	4.33e-06	5.139e-09	Coding transcript intron variant	FLJ40194,LOC102724596,MIR6129,ZNF652
rs73077157	3	12	chr3:49432404..49880399	447.996	-0.0085512	8.1243e-06	0.07484	3.74e-08	5.211e-09	Coding transcript intron variant	AMIGO3,AMT,APEH,BSN,BSN-AS2,CDHR4,DAG1,FAM212A,GMPPB,IP6K1,MIR5193,MST1,NICN1,RHOA,RNF123,TCTA,TRAIP,UBA7
rs7868608	9	1	chr9:128746044..128746044	0.001	0.0074336	1.4185e-07	0.02803	0.002267	6.161e-09	Intergenic variant	PBX3*
rs1937444	1	9	chr1:66446672..66476754	30.083	0.0077656	1.0048e-07	0.02473	0.006099	7.709e-09	Coding transcript intron variant	PDE4B
rs12453682	17	21	chr17:37770005..37846521	76.517	-0.0073685	1.3212e-07	0.02538	0.004817	8.101e-09	Upstream gene variant	ERBB2,PGAP3,PNMT,PPP1R1B,STARD3,TCAP
rs77164466	7	8	chr7:1677538..1699326	21.789	-0.0072253	1.038e-07	0.02514	0.008034	8.671e-09	Intergenic variant	ELFN1*
rs288175	5	7	chr5:107349285..107444808	95.524	-0.0070246	2.749e-07	0.02657	0.002236	1.14e-08	Coding transcript intron variant	FBXL17
rs1603985	3	1	chr3:25148868..25148868	0.001	0.0067889	1.3495e-07	0.02188	0.007841	1.25e-08	Intergenic variant	RARB*
rs530324	8	1	chr8:27491186..27491186	0.001	0.0067816	1.4461e-07	0.02269	0.007339	1.288e-08	Upstream gene variant	SCARA3*
rs6432686	2	1	chr2:162325200..162325200	0.001	-0.0073767	2.6196e-07	0.02691	0.003532	1.414e-08	Non coding transcript intron variant	SLC4A10*
rs62263602	3	3	chr3:49991060..50152491	161.432	0.0077678	1.6756e-07	0.02739	0.007908	1.585e-08	Coding transcript intron variant	RBM5,RBM5-AS1,RBM6
rs10818125	9	12	chr9:120986288..121008326	22.039	0.0069629	3.0095e-07	0.02368	0.00514	2.289e-08	Intergenic variant	TUBB4BP6*
rs56399143	4	1	chr4:147630649..147630649	0.001	0.0066358	4.5637e-07	0.02598	0.00292	2.59e-08	Coding transcript intron variant	TTC29
rs7546040	1	13	chr1:44202991..44247233	44.243	-0.00739	3.5387e-07	0.02434	0.006122	2.766e-08	Coding transcript intron variant	ST3GAL3
rs6734603	2	1	chr2:182038729..182038729	0.001	0.0074602	2.832e-07	0.02517	0.007945	2.805e-08	Intergenic variant	ITGA4*
rs73078357	3	1	chr3:48695834..48695834	0.001	-0.0082999	2.4411e-05	0.06841	9.01e-08	2.937e-08	Coding transcript intron variant	CELSR3
rs1077190	15	1	chr15:79071384..79071384	0.001	-0.0044766	0.0068561	0.06304	1.39e-08	3.144e-08	Coding transcript intron variant	ADAMTS7
rs34940743	14	1	chr14:80102233..80102233	0.001	0.0067209	5.1515e-07	0.02721	0.003389	3.21e-08	Coding transcript intron variant	NRXN3
rs73154696	22	4	chr22:31191872..31265236	73.365	0.012023	3.9333e-07	0.04196	0.006083	3.393e-08	Coding transcript intron variant	OSBP2
rs10183073	2	1	chr2:146408408..146408408	0.001	0.010108	3.5753e-07	0.03476	0.00959	4.068e-08	Intergenic variant	RPL6P5*
rs2107109	12	1	chr12:113212371..113212371	0.001	-0.0065981	4.5904e-07	0.02154	0.009133	4.715e-08	Five prime utr intron variant	RPH3A*
rs1362727	18	1	chr18:25235351..25235351	0.001	-0.0066623	4.4972e-07	0.02153	0.00982	4.843e-08	Intergenic variant	CDH2*
*The nearest gene to this locus. CHR, chromosome; SNP, single nucleotide polymorphism; CAD, coronary artery disease. Bold represents a novel SNP.

## Sheet: Table6
Supplementary Table 6. Cross-trait meta-analysis between smoking status and MI (Pmeta < 5×10-8; single trait P < 0.01)
SNP	CHR	N	Position	Kb	Smoking status		MI		CPASSOC P	Variant effect	Genes within clumping region
					BETA	P	BETA	P
rs12617922	2	2	chr2:146146452..146156679	10.228	0.013024	4.5597e-24	0.0266825	0.00892822	4.358e-25	Intergenic variant	RPL6P5*
rs12244388	10	70	chr10:104571436..104848123	276.688	0.012818	2.8902e-21	-0.0297272	0.00444328	7.396e-24	Coding transcript intron variant	AS3MT,C10orf32,C10orf32-ASMT,CNNM2,CYP17A1,NT5C2,WBP1L
rs1412830	9	1	chr9:22043612..22043612	0.001	0.0039245	0.0031065	-0.112985	2.3094e-23	1.452e-23	Intergenic variant	CDKN2B-AS1
rs7624108	3	3	chr3:85527273..85599384	72.112	-0.010396	4.8678e-15	-0.0291294	0.00947965	5.684e-16	Coding transcript intron variant	CADM2
rs7528419	1	11	chr1:109815252..109822166	6.915	0.0053206	0.00057124	-0.101314	9.92459e-16	1.351e-15	Three prime utr exon variant	CELSR2
rs6965740	7	54	chr7:117486934..117595829	108.896	0.0097096	4.3142e-14	0.0295922	0.00407836	2.606e-15	Upstream gene variant	CTTNBP2
rs1268539	9	94	chr9:128137615..128619229	481.615	0.0094335	4.0718e-13	0.0329391	0.00177844	1.427e-14	Downstream gene variant	MAPKAP1,PBX3
rs2367724	1	8	chr1:44107428..44196945	89.518	-0.0099044	4.784e-13	-0.029125	0.00745389	4.969e-14	Intergenic variant	KDM4A,KDM4A-AS1,ST3GAL3
rs72934535	2	266	chr2:203639395..204196618	557.224	-0.0076843	0.00022642	0.141086	3.36351e-14	5.282e-14	Coding transcript intron variant	ABI2,CARF,CYP20A1,ICA1L,NBEAL1,WDR12
rs1332845	6	13	chr6:12873775..12898292	24.518	-0.0039263	0.0065474	-0.0906032	7.65479e-14	1.241e-13	Coding transcript intron variant	PHACTR1
rs3818987	6	67	chr6:37370286..37488001	117.716	-0.0084664	5.4803e-11	-0.0338654	0.00138553	2.044e-12	Intergenic variant	CCDC167,CMTR1
rs28520003	22	26	chr22:46411969..46447132	35.164	-0.0083424	1.2709e-09	0.0419984	0.00095596	4.996e-12	Intergenic variant	LINC00899,PRR34
rs28451064	21	16	chr21:35593827..35653670	59.844	0.0059486	0.0020265	0.122318	6.09652e-12	1.168e-11	Intergenic variant	KCNE2*
rs6460944	7	42	chr7:1851205..1896341	45.137	0.0080532	5.1627e-10	0.0370819	0.000798798	1.567e-11	Coding transcript intron variant	MAD1L1,MIR4655
rs35700460	1	25	chr1:222793632..222846882	53.251	0.0037612	0.0082691	0.0818302	1.91407e-11	3.821e-11	Coding transcript intron variant	AIDA,MIA3
rs653178	12	10	chr12:111833788..112486818	653.031	-0.0060965	1.8874e-06	-0.0770565	2.83869e-11	5.745e-11	Coding transcript intron variant	ACAD10,ADAM1A,ALDH2,ATXN2,BRAP,ERP29,MAPKAPK5,MAPKAPK5-AS1,MIR6761,NAA25,SH2B3,TMEM116
rs2521501	15	21	chr15:91407275..91443059	35.785	-0.0063564	3.9335e-06	0.0643576	1.5492e-07	4.3e-10	Coding transcript intron variant	FES,FURIN
rs6464024	7	23	chr7:1662327..1711062	48.736	-0.0074067	1.0814e-08	-0.0367384	0.000902221	4.369e-10	Intergenic variant	ELFN1*
rs77878475	16	1	chr16:18058548..18058548	0.001	-0.013309	2.1638e-08	0.068993	0.00643848	5.506e-10	Intergenic variant	RPL7P47*
rs2551454	18	9	chr18:53686065..53704323	18.259	0.0079229	4.1416e-08	-0.0323667	0.00505305	9.181e-10	Intergenic variant	TXNL1*
rs1555445	20	21	chr20:31046567..31177986	131.42	0.0079079	1.1881e-08	0.0336792	0.00309279	9.895e-10	Upstream gene variant	LOC149950,LOC101929698,NOL4L
rs6471756	8	10	chr8:59799367..59808935	9.569	-0.0073079	1.2763e-08	-0.0288859	0.00511106	1.454e-09	Coding transcript intron variant	TOX
rs393362	17	6	chr17:2088969..2211343	122.375	-0.0072029	3.6103e-07	-0.0534485	5.42165e-06	1.942e-09	Five prime utr intron variant	LOC101927839,SMG6,SRR
rs11556924	7	2	chr7:129663496..129685597	22.102	-0.0062544	1.9524e-06	-0.0689191	4.00461e-08	2.356e-09	Missense variant	ZC3HC1
rs56680894	12	21	chr12:114532244..114602860	70.617	-0.0098877	4.8677e-08	-0.0439919	0.00269492	4.066e-09	Intergenic variant	TBX5*
rs62216572	21	2	chr21:46488032..46491155	3.124	-0.0071848	1.2506e-07	-0.0384382	0.00069082	5.344e-09	Downstream gene variant	SSR4P1
rs76460663	11	1	chr11:111979741..111979741	0.001	-0.017892	6.4714e-08	-0.0932216	0.00717536	9.848e-09	Coding transcript intron variant	SDHD*
rs10490563	2	2	chr2:161914168..161915361	1.194	-0.0077667	1.0362e-07	-0.0342016	0.00318402	9.992e-09	Intergenic variant	TANK*
rs1418458	1	12	chr1:96381343..96403490	22.148	-0.0068711	8.7535e-08	-0.0292245	0.00435386	1.002e-08	Intergenic variant	RWDD3*
rs10067365	5	3	chr5:125401016..125432585	31.57	-0.0088621	4.4627e-07	0.037961	0.00602515	1.466e-08	Intergenic variant	GRAMD3*
rs530324	8	1	chr8:27491186..27491186	0.001	0.0067816	1.4461e-07	0.0300155	0.00512895	1.874e-08	Upstream gene variant	SCARA3*
rs13410944	2	2	chr2:162325200..162411997	86.798	-0.0072129	5.5983e-07	-0.0437207	0.000646438	2.653e-08	Non coding transcript intron variant	AHCTF1P1
rs4667122	2	4	chr2:182038729..182137689	98.961	0.0071453	1.5781e-07	0.0286388	0.00994109	3.067e-08	Intergenic variant	ITGA4*
rs56399143	4	1	chr4:147630649..147630649	0.001	0.0066358	4.5637e-07	0.0356896	0.00142616	3.166e-08	Coding transcript intron variant	TTC29
rs9688715	6	7	chr6:34747450..34779065	31.616	0.0085341	8.8125e-07	0.0528966	0.000337858	3.208e-08	Intergenic variant	UHRF1BP1
rs1050847	16	1	chr16:87443734..87443734	0.001	-0.0067339	2.1432e-07	-0.0303589	0.00889866	3.939e-08	Three prime utr exon variant	ZCCHC14
rs743339	21	1	chr21:35655217..35655217	0.001	0.0042351	0.0033643	0.0732445	1.72885e-08	4.3e-08	Intergenic variant	KCNE2*
rs288159	5	1	chr5:107364363..107364363	0.001	-0.0069358	3.5707e-07	-0.0300906	0.00507191	4.852e-08	Coding transcript intron variant	FBXL17
*The nearest gene to this locus. CHR, chromosome; SNP, single nucleotide polymorphism; MI, myocardial infarction. Bold represents a novel SNP.

## Sheet: Table7
Supplementary Table 7. Cross-trait meta-analysis between smoking status and HF (Pmeta < 5×10-8; single trait P < 0.01)
SNP	CHR	N	Position	Kb	Smoking status		HF		CPASSOC P	Variant effect	Genes within clumping region
					BETA	P	BETA	P
rs34495106	3	510	chr3:85403892..85881725	477.834	-0.012053	2.3727e-19	0.0238	0.003693	3.02596e-19	Coding transcript intron variant	CADM2,CADM2-AS2,MIR5688
rs12219246	10	11	chr10:104613355..104635595	22.241	0.011925	8.1518e-19	0.0216	0.007583	1.08841e-18	Upstream gene variant	AS3MT,C10orf32,C10orf32-ASMT
rs1901477	2	17	chr2:103973750..104452335	478.586	0.01075	5.9576e-17	-0.0262	0.003582	9.32258e-17	Intergenic variant	AC018880.1*
rs62261725	3	12	chr3:85898626..86159976	261.351	-0.011284	1.8012e-16	0.0228	0.006486	2.92524e-16	Coding transcript intron variant	CADM2
rs7674049	4	14	chr4:147679906..147999821	319.916	-0.0097085	4.5168e-14	0.0205	0.009487	8.9293e-14	Intergenic variant	TTC29
rs59778458	3	43	chr3:85925643..86249401	323.759	-0.010047	7.1328e-13	0.0242	0.003997	1.54316e-12	Intergenic variant	CADM2
rs660240	1	10	chr1:109817192..109822166	4.975	-0.0051858	0.00091419	-0.0611	3.251e-10	2.88102e-12	Three prime utr exon variant	CELSR2
rs4766578	12	13	chr12:111833788..112273499	439.712	-0.0060352	2.4109e-06	-0.0433	4.899e-08	9.34162e-12	Coding transcript intron variant	ACAD10,ALDH2,ATXN2,BRAP,MIR6761,SH2B3
rs10767735	11	24	chr11:28625357..28674592	49.236	-0.0090118	6.871e-12	-0.022	0.006113	1.59487e-11	Intergenic variant	METTL15*
rs11942352	4	1	chr4:112410355..112410355	0.001	-0.010588	3.7943e-11	0.0353	0.0005217	9.27982e-11	Intergenic variant	RP11-255I10.1*
rs7567570	2	183	chr2:601905..653874	51.97	0.011189	4.5113e-11	-0.0291	0.0052	1.10309e-10	Intergenic variant	TMEM18*
rs6119897	20	9	chr20:31105389..31157912	52.524	0.0096862	9.964e-11	0.0238	0.006967	2.49617e-10	Coding transcript intron variant	LOC101929698,NOL4L
rs3137	7	39	chr7:98977187..99197401	220.215	-0.01058	2.6406e-09	-0.054	1.22e-05	3.28674e-10	Three prime utr exon variant	ARPC1B,ATP5J2,ATP5J2-PTCD1,BUD31,CPSF4,FAM200A,GS1-259H13.2,PDAP1,PTCD1,ZKSCAN5,ZNF394,ZNF655,ZNF789
rs11248944	16	2	chr16:741581..752237	10.657	-0.009841	1.5331e-10	-0.0238	0.009063	3.88828e-10	Upstream gene variant	FBXL16
rs1558901	16	60	chr16:53798622..53828066	29.445	0.0039664	0.0021793	-0.0441	2.526e-08	4.91606e-10	Coding transcript intron variant	FTO
rs762995	22	5	chr22:42592239..42672124	79.886	-0.0080156	3.5605e-10	-0.025	0.00134	9.23734e-10	Five prime utr intron variant	LOC388906,TCF20
rs114900182	16	4	chr16:72569236..72629056	59.821	-0.015195	4.7498e-10	0.0434	0.002991	1.24389e-09	Intergenic variant	KRT18P18*
rs10030552	4	1	chr4:140972264..140972264	0.001	0.0090911	4.9413e-10	0.0262	0.00437	1.2934e-09	Coding transcript intron variant	MAML3
rs17696736	12	8	chr12:112486818..112906415	419.598	0.0053461	3.4919e-05	-0.0386	1.538e-06	2.26219e-09	Coding transcript intron variant	HECTD4,MIR6861,NAA25,PTPN11,RPL6,TRAFD1
rs8067305	17	19	chr17:1966920..2181658	214.739	0.007882	1.2448e-09	0.0225	0.00473	3.34486e-09	Coding transcript intron variant	LOC101927839,SMG6
rs489319	1	1	chr1:44131794..44131794	0.001	-0.0082772	1.4422e-09	-0.0218	0.009601	3.89068e-09	Coding transcript intron variant	KDM4A
rs72712556	4	23	chr4:140874760..140908755	33.996	-0.0081993	2.3018e-09	-0.0262	0.001677	6.28082e-09	Coding transcript intron variant	MAML3
rs2339515	2	7	chr2:22554648..22569369	14.722	0.0078414	3.301e-09	0.0218	0.006925	9.08674e-09	Intergenic variant	KLHL29*
rs301805	1	1	chr1:8481016..8481016	0.001	0.0075384	7.3382e-09	-0.0208	0.009417	2.05489e-08	Coding transcript intron variant	RERE
rs29647	5	1	chr5:170560546..170560546	0.001	0.0078934	1.3026e-08	0.0221	0.009354	3.70131e-08	Coding transcript intron variant	RANBP17
rs4697140	4	7	chr4:20092322..20114221	21.9	-0.009803	1.2735e-07	-0.0425	0.0001296	4.03487e-08	Intergenic variant	SLIT2*
rs2680705	17	1	chr17:56495584..56495584	0.001	0.0042771	0.0066926	-0.0486	6.701e-07	4.52009e-08	Upstream gene variant	RNF43*
rs6917970	6	3	chr6:129428104..129428850	0.747	-0.0082266	1.9457e-07	0.0371	0.0001473	4.76466e-08	Coding transcript intron variant	LAMA2
*The nearest gene to this locus. CHR, chromosome; SNP, single nucleotide polymorphism; HF, heartfailure. Bold represents a novel SNP.

## Sheet: Table8
Supplementary Table 8. List of credible set SNPs in each locus from fine mapping. For each of the 210 smoking status and T2D shared loci, the table lists all SNPs within 500 kb of 210 variants in the 99% credible sets that were calculated.
Index SNP	CHR	No. credible set SNPs	List of credible set SNPs (posterior probability in brackets)
rs10030552	4	1	rs10030552(1)
rs10040867	5	221	rs11746498(0.99),rs13190085(0.99),rs10057361(0.989),rs10067699(0.989),rs72777945(0.989),rs10043147(0.988),rs9327868(0.988),rs10054217(0.987),rs10477820(0.987),rs56170429(0.986),rs7708617(0.986),rs10479240(0.985),rs28417846(0.985),rs35369487(0.984),rs35664711(0.984),rs10515327(0.983),rs17334060(0.983),rs34018113(0.982),rs35075848(0.982),rs13168111(0.981),rs6596506(0.981),rs10479239(0.98),rs6596505…
rs10043344	5	242	rs3761648(0.99),rs2218080(0.989),rs3761649(0.988),rs7715731(0.987),rs11741772(0.986),rs6451772(0.985),rs9637796(0.983),rs7710978(0.982),rs67274820(0.981),rs920328(0.98),rs13174122(0.978),rs12656984(0.977),rs727304(0.976),rs987394(0.975),rs16901990(0.974),rs12652026(0.972),rs7717459(0.971),rs4596389(0.97),rs1866406(0.968),rs4492119(0.967),rs10072259(0.966),rs3761650(0.965),rs10462080(0.963),rs1438…
rs10093628	8	42	rs4422774(0.99),rs11249934(0.989),rs6992666(0.988),rs4841203(0.987),rs4612345(0.986),rs13276086(0.985),rs13264850(0.984),rs7461939(0.982),rs4129360(0.981),rs12114661(0.979),rs35316422(0.978),rs6994574(0.976),rs13268319(0.975),rs12155819(0.973),rs10099122(0.971),rs13272424(0.969),rs11785458(0.967),rs4610751(0.965),rs1394(0.963),rs12547642(0.961),rs35874762(0.958),rs7846399(0.954),rs9644704(0.95),r…
rs10151752	14	54	rs2145599(0.99),rs9743908(0.99),rs3945957(0.989),rs7151036(0.989),rs7154076(0.989),rs11158200(0.988),rs2233752(0.988),rs10133305(0.987),rs7149735(0.987),rs7146801(0.986),rs8009579(0.986),rs10145280(0.985),rs4520767(0.985),rs4520768(0.984),rs4595719(0.984),rs7147470(0.984),rs28756401(0.983),rs8009527(0.983),rs1885133(0.982),rs1885134(0.982),rs61450169(0.981),rs7154212(0.981),rs2180871(0.98),rs6573…
rs10193538	2	16	rs12986742(0.997),rs1613599(0.983),rs6731121(0.966),rs2862872(0.932),rs2862874(0.894),rs727857(0.851),rs7596101(0.806),rs10165014(0.759),rs727856(0.712),rs6419632(0.664),rs2862873(0.609),rs6759757(0.551),rs6723486(0.467),rs6759519(0.369),rs963537(0.262),rs10193538(0.138)
rs10233018	7	58	rs7795873(0.991),rs1989880(0.99),rs6969783(0.989),rs6943120(0.988),rs6466628(0.987),rs7782815(0.985),rs727164(0.984),rs6466636(0.983),rs10272923(0.981),rs6950622(0.979),rs1024433(0.977),rs13221302(0.974),rs6466630(0.972),rs12706160(0.97),rs6964051(0.967),rs2193257(0.965),rs6466632(0.962),rs2158050(0.96),rs6971964(0.958),rs1548460(0.955),rs12706159(0.953),rs12668510(0.95),rs7789130(0.948),rs147711…
rs10264306	7	3	rs849335(1),rs849327(0.666),rs849336(0.333)
rs10269957	7	255	rs194577(0.99),rs194581(0.99),rs2214363(0.99),rs2214366(0.99),rs41954(0.99),rs1024460(0.989),rs10487397(0.989),rs13224397(0.989),rs17584115(0.989),rs39481(0.989),rs39485(0.989),rs6959273(0.989),rs1014268(0.988),rs2402359(0.988),rs39474(0.988),rs66511710(0.988),rs7796393(0.988),rs41960(0.987),rs4279530(0.987),rs4588791(0.987),rs4730863(0.987),rs10250236(0.986),rs10258539(0.986),rs4538799(0.986),rs…
rs10305420	6	22	rs9357291(0.995),rs72853773(0.989),rs9380812(0.98),rs4711569(0.968),rs9366987(0.953),rs9380814(0.938),rs1929902(0.921),rs9394561(0.897),rs1412263(0.869),rs1412265(0.84),rs9357297(0.81),rs9380825(0.779),rs1537230(0.745),rs72857945(0.712),rs9357296(0.668),rs12202871(0.621),rs9380823(0.573),rs12214049(0.516),rs12213825(0.457),rs12213726(0.398),rs2281342(0.337),rs10305420(0.267)
rs10749128	10	1	rs6585206(1)
rs10766379	11	3	rs60808706(0.996),rs7480855(0.986),rs2237892(0.493)
rs10767659	11	23	rs10835211(0.992),rs11030088(0.986),rs61888800(0.978),rs56133711(0.97),rs11030121(0.961),rs12292980(0.947),rs7127507(0.933),rs7944119(0.917),rs11030119(0.893),rs11030107(0.865),rs7124442(0.837),rs11030112(0.807),rs1013402(0.776),rs962369(0.74),rs61888762(0.705),rs10767658(0.663),rs925946(0.612),rs1519480(0.558),rs11030102(0.495),rs1808124(0.429),rs1401635(0.361),rs11030108(0.27),rs10767659(0.179)
rs10863810	1	13	rs677520(0.99),rs2494186(0.988),rs9430037(0.986),rs11119444(0.983),rs12239420(0.981),rs7516554(0.976),rs11119399(0.962),rs2046850(0.94),rs7536761(0.873),rs12739243(0.797),rs7545279(0.687),rs10863810(0.555),rs55921136(0.404)
rs10928235	2	14	rs58117425(0.994),rs786250(0.989),rs1371044(0.983),rs148912137(0.977),rs72854415(0.94),rs72854416(0.877),rs11682379(0.813),rs11684042(0.749),rs11680871(0.671),rs17479393(0.587),rs72854462(0.498),rs1438898(0.394),rs75153133(0.283),rs10928235(0.162)
rs10985975	9	5	rs10985981(0.991),rs10760279(0.981),rs10985976(0.96),rs4838049(0.777),rs10985975(0.396)
rs11024129	11	41	rs12577525(0.991),rs17473243(0.989),rs12577815(0.988),rs34941502(0.987),rs214934(0.986),rs214933(0.985),rs214932(0.983),rs214938(0.982),rs3950680(0.981),rs17472942(0.979),rs1987694(0.978),rs17560341(0.975),rs61879692(0.973),rs214098(0.971),rs12420958(0.968),rs17641418(0.966),rs522619(0.963),rs17561348(0.96),rs679201(0.957),rs665311(0.954),rs569780(0.951),rs10832731(0.948),rs11024149(0.944),rs7108…
rs11214470	11	11	rs7128707(1),rs12363408(0.988),rs61902793(0.967),rs721496(0.945),rs4424705(0.87),rs10891488(0.79),rs12574676(0.711),rs11214468(0.584),rs1884(0.446),rs12365502(0.3),rs7941072(0.15)
rs11250087	8	10	rs6985767(0.993),rs35545799(0.984),rs11776368(0.974),rs1529598(0.95),rs4496928(0.921),rs4841458(0.881),rs11776011(0.84),rs10903332(0.761),rs10903333(0.668),rs57327348(0.57)
rs11250098	8	105	rs60724652(0.99),rs7011756(0.99),rs11250092(0.989),rs11250093(0.989),rs2409689(0.989),rs11250094(0.988),rs11783749(0.988),rs11777007(0.987),rs6997997(0.987),rs4451267(0.986),rs4545055(0.986),rs7010719(0.985),rs7844895(0.985),rs6601570(0.984),rs7016385(0.984),rs12546366(0.983),rs34094119(0.982),rs7014861(0.982),rs11773990(0.981),rs7813802(0.981),rs10092835(0.98),rs6601544(0.979),rs11991716(0.978),…
rs112583287	6	3	rs74776859(1),rs3088441(0.987),rs112583287(0.863)
rs115177000	6	49	rs116839142(0.992),rs115588779(0.99),rs150892220(0.987),rs143092818(0.982),rs114472600(0.976),rs114183675(0.969),rs142779375(0.961),rs149268820(0.952),rs144100226(0.943),rs142125224(0.933),rs115299044(0.924),rs115675705(0.913),rs116466979(0.901),rs145993284(0.89),rs73744859(0.878),rs115166491(0.863),rs116526250(0.847),rs77577224(0.83),rs141891664(0.814),rs115447786(0.797),rs78114378(0.78),rs14422…
rs115236337	1	2	rs143026914(1),rs72661980(0.975)
rs11595128	10	1	rs1225404(1)
rs11602873	11	3	rs11603349(1),rs77464186(0.673),rs11602873(0.339)
rs1163249	10	26	rs2486758(0.993),rs2482506(0.99),rs2790914(0.987),rs284846(0.984),rs2778039(0.98),rs9419939(0.976),rs6584535(0.969),rs1163248(0.961),rs2432580(0.953),rs284859(0.944),rs6892(0.934),rs284849(0.918),rs284848(0.901),rs7908450(0.884),rs2184996(0.848),rs1163246(0.812),rs3096383(0.771),rs4311992(0.719),rs56036640(0.658),rs6584545(0.592),rs1163249(0.527),rs1628768(0.461),rs2487862(0.393),rs2030205(0.318)…
rs1168070	12	2	rs715120(0.999),rs1109480(0.813)
rs11693702	2	25	rs6432708(0.992),rs1861979(0.99),rs2909443(0.988),rs2909455(0.985),rs1558957(0.982),rs2909444(0.979),rs4295021(0.975),rs12986853(0.97),rs4233647(0.964),rs13011013(0.956),rs2268894(0.946),rs4500960(0.936),rs4637136(0.925),rs6707646(0.912),rs62189668(0.899),rs6717424(0.884),rs2909457(0.867),rs13021985(0.844),rs4340536(0.804),rs4664442(0.745),rs12474587(0.673),rs12472555(0.597),rs7580486(0.472),rs76…
rs117471638	10	2	rs117026137(1),rs117471638(0.907)
rs11774915	8	2	rs6990912(1),rs11774915(0.619)
rs117981235	11	5	rs72854192(0.992),rs79795007(0.989),rs11042656(0.983),rs75800330(0.972),rs117981235(0.891)
rs118069047	10	1	rs118069047(1)
rs1190234	14	6	rs1190226(1),rs12590961(0.981),rs3818287(0.949),rs2269317(0.912),rs12432253(0.83),rs1190234(0.644)
rs12453682	17	297	rs12947600(0.99),rs2247862(0.99),rs11078904(0.989),rs11078907(0.988),rs11078906(0.987),rs2018026(0.987),rs2952151(0.986),rs7219909(0.985),rs12948906(0.984),rs2271309(0.984),rs7225096(0.983),rs11078905(0.982),rs11657899(0.981),rs6503518(0.98),rs12947281(0.979),rs907094(0.979),rs7212868(0.978),rs12453217(0.977),rs4795369(0.976),rs11651497(0.975),rs3764353(0.974),rs612194(0.973),rs7223896(0.972),rs1…
rs12485391	3	35	rs35242340(0.991),rs35589824(0.99),rs34502481(0.988),rs9821501(0.986),rs7611361(0.984),rs9855292(0.982),rs11920810(0.979),rs9838464(0.977),rs9815642(0.972),rs6782970(0.968),rs4855028(0.962),rs1479176(0.957),rs9820216(0.951),rs1351235(0.945),rs9840583(0.938),rs4854914(0.928),rs9835927(0.917),rs6783697(0.894),rs6779538(0.865),rs9817069(0.835),rs9841616(0.805),rs9858369(0.775),rs10470351(0.743),rs76…
rs12535499	7	55	rs10270358(0.99),rs10249632(0.989),rs727990(0.988),rs2023703(0.987),rs11768031(0.986),rs7787138(0.985),rs6466525(0.983),rs2214107(0.982),rs7780030(0.981),rs10264504(0.979),rs10264648(0.978),rs6968380(0.976),rs6973168(0.974),rs6945939(0.97),rs11763081(0.966),rs12706036(0.961),rs9641536(0.956),rs62474669(0.951),rs2023701(0.946),rs6466534(0.941),rs1005884(0.936),rs7785460(0.931),rs12535004(0.925),rs…
rs12613239	2	2	rs4675045(0.999),rs12613239(0.75)
rs1265099	6	2	rs3132557(1),rs1265099(0.922)
rs1267063	2	14	rs10184811(0.994),rs7592427(0.99),rs28496790(0.985),rs10490563(0.972),rs1267042(0.922),rs1267072(0.868),rs197261(0.81),rs1267067(0.745),rs1267079(0.661),rs1267068(0.576),rs1267074(0.491),rs1267073(0.382),rs9287807(0.271),rs1267063(0.14)
rs12719778	8	48	rs13251458(0.991),rs2721197(0.99),rs2306386(0.988),rs748195(0.985),rs67392224(0.983),rs1985022(0.981),rs748193(0.978),rs4925812(0.976),rs4244610(0.973),rs1063739(0.969),rs750472(0.966),rs10110962(0.962),rs4925811(0.958),rs2721150(0.954),rs7014426(0.95),rs11777703(0.945),rs2721138(0.94),rs1055167(0.935),rs9071(0.93),rs2976602(0.924),rs3816732(0.918),rs10108836(0.912),rs13254911(0.905),rs2279243(0.…
rs127204	1	13	rs3754028(0.993),rs1812249(0.989),rs197422(0.981),rs2618039(0.97),rs197393(0.956),rs197412(0.941),rs197415(0.918),rs197419(0.894),rs6687953(0.865),rs197374(0.786),rs197379(0.706),rs197439(0.619),rs127204(0.355)
rs12789028	11	12	rs2846139(0.995),rs11227206(0.984),rs1346(0.957),rs3200401(0.93),rs10896012(0.871),rs4102217(0.796),rs12789028(0.699),rs1783541(0.595),rs11227217(0.482),rs1144928(0.368),rs947791(0.254),rs58621819(0.132)
rs12891360	14	176	rs60249782(0.991),rs12892062(0.99),rs34186780(0.989),rs12885234(0.988),rs2065017(0.988),rs12881583(0.987),rs12879529(0.986),rs35498576(0.985),rs4906335(0.984),rs7148456(0.984),rs34347076(0.983),rs55930273(0.981),rs7401563(0.98),rs71417863(0.979),rs3783398(0.978),rs3783400(0.977),rs8012127(0.976),rs35466180(0.975),rs4900592(0.973),rs11625172(0.972),rs4906331(0.971),rs4906327(0.97),rs12588705(0.969…
rs12920022	16	55	rs3794632(0.99),rs730264(0.989),rs71396924(0.987),rs66845605(0.986),rs17471624(0.984),rs12932337(0.982),rs35463145(0.98),rs3751690(0.978),rs3751691(0.975),rs67643661(0.972),rs11647494(0.969),rs8048080(0.965),rs36097004(0.962),rs11644192(0.958),rs11649090(0.954),rs11644193(0.95),rs12933264(0.946),rs7192801(0.942),rs8051680(0.938),rs12709088(0.934),rs885268(0.93),rs35878298(0.925),rs3211567(0.921),…
rs12929503	16	22	rs1437134(0.999),rs7359336(0.985),rs244417(0.969),rs244420(0.951),rs12599391(0.929),rs4783721(0.903),rs244415(0.869),rs62052815(0.835),rs6499240(0.799),rs862320(0.761),rs889398(0.723),rs62052816(0.684),rs2917677(0.643),rs12933292(0.602),rs35967356(0.558),rs889399(0.514),rs1364063(0.466),rs4783722(0.413),rs244418(0.36),rs12923231(0.301),rs2032912(0.223),rs12929503(0.14)
rs13131401	4	95	rs6851456(0.991),rs73249158(0.99),rs6841610(0.989),rs7670479(0.989),rs6853703(0.988),rs16869307(0.987),rs723143(0.987),rs713348(0.986),rs750268(0.985),rs6840019(0.984),rs11944283(0.983),rs73249145(0.982),rs9994864(0.981),rs55745630(0.98),rs9998416(0.98),rs28376053(0.979),rs111590128(0.978),rs56191900(0.977),rs67139811(0.976),rs66706742(0.975),rs28750431(0.974),rs28852199(0.973),rs6817827(0.972),r…
rs1362910	8	5	rs12234936(1),rs1362910(0.987),rs2725370(0.974),rs2725371(0.81),rs10954772(0.628)
rs1381274	14	8	rs857228(0.991),rs1381273(0.978),rs7159845(0.916),rs2008259(0.85),rs1963509(0.78),rs1963510(0.7),rs7160389(0.609),rs1381274(0.323)
rs1412830	9	29	rs2184061(0.991),rs10811651(0.989),rs10965223(0.988),rs8181050(0.987),rs4451405(0.985),rs1412830(0.984),rs615552(0.983),rs2157719(0.979),rs1008878(0.976),rs564398(0.972),rs634537(0.96),rs7865618(0.947),rs1556515(0.935),rs543830(0.922),rs599452(0.908),rs679038(0.894),rs613312(0.88),rs1333037(0.864),rs7030641(0.842),rs523096(0.79),rs1412829(0.738),rs2069418(0.685),rs944801(0.633),rs518394(0.581),rs…
rs142118272	3	67	rs79153733(0.99),rs75417759(0.989),rs78928268(0.988),rs74839162(0.987),rs116682122(0.985),rs74319836(0.984),rs78975750(0.982),rs6765166(0.981),rs73018300(0.979),rs74951909(0.976),rs114757976(0.974),rs77786618(0.971),rs75797068(0.968),rs77695757(0.966),rs10513432(0.962),rs80039477(0.959),rs76353920(0.956),rs80201478(0.952),rs75154320(0.948),rs80006118(0.944),rs76800509(0.939),rs115708904(0.935),rs…
rs144102357	11	29	rs12281941(0.991),rs6590308(0.99),rs11221173(0.989),rs7111393(0.988),rs7108221(0.987),rs7120121(0.985),rs11221172(0.984),rs11221174(0.983),rs11221177(0.982),rs7948351(0.981),rs144102357(0.979),rs1559764(0.974),rs1974954(0.963),rs7951785(0.951),rs74696170(0.94),rs7951303(0.927),rs7933438(0.914),rs7949382(0.871),rs7117751(0.823),rs7945603(0.771),rs10893826(0.716),rs7931773(0.66),rs11221180(0.599),r…
rs1443750	7	15	rs3757540(0.991),rs7777351(0.981),rs10282257(0.953),rs10248298(0.918),rs3757541(0.882),rs1443749(0.846),rs2218378(0.809),rs2197290(0.766),rs1348442(0.722),rs11766895(0.675),rs28547519(0.582),rs11760856(0.468),rs11773731(0.353),rs11773702(0.236),rs1443750(0.118)
rs1457231	2	29	rs59520573(0.993),rs13005826(0.99),rs7587102(0.986),rs13009374(0.982),rs6752024(0.978),rs6733297(0.974),rs4597468(0.969),rs1020731(0.964),rs6757491(0.957),rs6711540(0.951),rs12998587(0.943),rs10929976(0.935),rs6722321(0.927),rs10181181(0.918),rs7583157(0.908),rs4664013(0.897),rs6706685(0.886),rs6743795(0.872),rs10929973(0.851),rs10170600(0.829),rs764729(0.807),rs6432613(0.784),rs6711375(0.753),rs…
rs1463679	12	21	rs10842705(0.991),rs10842707(0.985),rs718314(0.978),rs1872992(0.965),rs10842703(0.952),rs12227542(0.938),rs1398676(0.922),rs11048458(0.905),rs1027087(0.886),rs7132434(0.866),rs11534749(0.845),rs10842708(0.823),rs4963661(0.798),rs11048456(0.773),rs11048457(0.747),rs10842704(0.722),rs10743579(0.619),rs2175723(0.511),rs4963979(0.387),rs2137564(0.259),rs1463679(0.13)
rs1463979	2	23	rs1858125(0.991),rs1876767(0.988),rs1876768(0.985),rs11688810(0.981),rs2136377(0.978),rs56153184(0.973),rs66517972(0.969),rs1355178(0.964),rs6741228(0.959),rs12616027(0.953),rs2879492(0.947),rs12621172(0.941),rs4300861(0.932),rs12466671(0.894),rs58184964(0.855),rs67446571(0.801),rs61533748(0.739),rs57537843(0.651),rs12620364(0.56),rs1995812(0.463),rs12614708(0.357),rs2339515(0.252),rs1463979(0.14…
rs1465573	5	68	rs1650507(0.992),rs1878936(0.988),rs1651269(0.984),rs1878935(0.979),rs2963433(0.975),rs1023666(0.97),rs1835014(0.965),rs2963470(0.96),rs1428442(0.955),rs2963468(0.949),rs2162858(0.944),rs748510(0.939),rs3934712(0.933),rs7716662(0.927),rs2946163(0.921),rs2964501(0.914),rs2963451(0.908),rs1650548(0.902),rs1650527(0.895),rs7735131(0.888),rs2964497(0.882),rs2963453(0.875),rs2964500(0.868),rs2964498(0…
rs1484640	8	24	rs12678797(0.99),rs560638(0.989),rs814359(0.988),rs34748716(0.987),rs13264586(0.986),rs55683917(0.985),rs6995859(0.984),rs6995837(0.981),rs2062332(0.978),rs2062331(0.975),rs1351876(0.97),rs1484639(0.962),rs13282106(0.953),rs17689037(0.944),rs34990153(0.933),rs4841282(0.919),rs60384372(0.9),rs6983332(0.88),rs17689007(0.844),rs6601414(0.795),rs6601415(0.7),rs7843924(0.596),rs17689674(0.484),rs14846…
rs1499976	3	98	rs1499978(0.991),rs1353910(0.99),rs62264764(0.989),rs62264767(0.987),rs55689237(0.986),rs2865303(0.985),rs57945129(0.983),rs62266064(0.981),rs62266065(0.979),rs4146338(0.977),rs9842435(0.975),rs7630428(0.973),rs56148567(0.97),rs1456182(0.968),rs56077465(0.965),rs62266129(0.962),rs6799997(0.959),rs7644473(0.956),rs62264819(0.953),rs2062509(0.95),rs62266061(0.946),rs73163707(0.942),rs55958116(0.939…
rs1553036	8	98	rs290621(0.99),rs290624(0.99),rs209682(0.989),rs290623(0.989),rs290588(0.988),rs290626(0.988),rs2121026(0.987),rs290625(0.987),rs1159518(0.986),rs290600(0.986),rs186012(0.985),rs290603(0.985),rs1587248(0.984),rs2645852(0.983),rs2645853(0.983),rs290599(0.982),rs9643087(0.982),rs2590882(0.981),rs290604(0.98),rs290606(0.98),rs290618(0.979),rs172349(0.978),rs10808467(0.977),rs6984224(0.977),rs2645847…
rs1669801	14	97	rs1826614(0.99),rs2642091(0.99),rs10130988(0.989),rs12147941(0.989),rs12323609(0.988),rs1761025(0.988),rs1494097(0.987),rs2415999(0.987),rs4485263(0.987),rs2100337(0.986),rs7153780(0.986),rs2123129(0.985),rs2817548(0.985),rs1389606(0.984),rs1494095(0.984),rs2255935(0.983),rs61993338(0.983),rs2084823(0.982),rs754962(0.982),rs754960(0.981),rs1389608(0.98),rs28636061(0.98),rs10220566(0.979),rs715063…
rs17151859	8	20	rs28406568(0.992),rs68071218(0.99),rs3812495(0.988),rs1986676(0.985),rs7818437(0.982),rs28402777(0.979),rs10105867(0.976),rs17708276(0.971),rs10096337(0.965),rs6601444(0.959),rs73197263(0.952),rs73195303(0.941),rs4840480(0.93),rs6984111(0.899),rs28491054(0.867),rs17151854(0.821),rs73197294(0.765),rs4526367(0.686),rs10087341(0.579),rs17151859(0.315)
rs1717566	5	55	rs77100132(0.991),rs72766705(0.99),rs12189006(0.989),rs10061497(0.988),rs2607140(0.987),rs2591391(0.986),rs72764990(0.985),rs2591387(0.984),rs2607145(0.983),rs7724909(0.982),rs2121107(0.98),rs7448481(0.973),rs10078815(0.966),rs10069036(0.957),rs72764978(0.949),rs4704546(0.94),rs10044259(0.931),rs10060707(0.922),rs28694643(0.913),rs57587638(0.904),rs72764981(0.895),rs4703773(0.885),rs150491710(0.8…
rs17261179	5	21	rs35833945(0.991),rs13186638(0.989),rs1344589(0.987),rs17260318(0.985),rs12520268(0.982),rs9647518(0.98),rs13166251(0.978),rs13165563(0.975),rs13170599(0.973),rs13166434(0.97),rs9647528(0.968),rs1895685(0.965),rs35016097(0.963),rs13177538(0.96),rs13176389(0.958),rs12187734(0.917),rs13171871(0.815),rs35787560(0.704),rs34831022(0.591),rs13162834(0.473),rs17261179(0.345)
rs17409597	2	5	rs62167216(0.999),rs12998573(0.924),rs17481648(0.84),rs10496978(0.749),rs17409597(0.631)
rs17412920	22	39	rs5762763(0.99),rs28846498(0.989),rs5762758(0.987),rs5762765(0.986),rs5762764(0.984),rs5752728(0.982),rs5762747(0.975),rs5762686(0.968),rs5762745(0.961),rs9613617(0.954),rs5752745(0.944),rs5762737(0.933),rs5762572(0.92),rs10427676(0.907),rs5762736(0.893),rs17504822(0.878),rs5762683(0.863),rs9306458(0.847),rs9613630(0.83),rs5762666(0.813),rs5762656(0.794),rs9613658(0.775),rs9613639(0.756),rs576265…
rs174397	6	1	rs174373(0.996)
rs17684514	8	57	rs2177255(0.99),rs2409095(0.989),rs4841022(0.988),rs6983713(0.988),rs4841023(0.987),rs10104390(0.986),rs77440632(0.984),rs4841028(0.983),rs4841021(0.982),rs11992599(0.981),rs12335155(0.979),rs13280653(0.978),rs71514510(0.976),rs57120913(0.973),rs11996720(0.971),rs34861302(0.967),rs35503398(0.963),rs7001498(0.959),rs113784187(0.954),rs6985196(0.949),rs17628982(0.944),rs6991145(0.939),rs4841018(0.9…
rs1776209	10	56	rs913649(0.992),rs855699(0.99),rs701846(0.987),rs1229579(0.985),rs1099379(0.982),rs1711849(0.979),rs855710(0.977),rs2798254(0.974),rs11186915(0.968),rs855703(0.962),rs10748577(0.955),rs11186914(0.949),rs855702(0.943),rs2254667(0.936),rs2771248(0.93),rs9419734(0.924),rs4933720(0.917),rs11186954(0.911),rs2488793(0.905),rs2771256(0.898),rs10786031(0.892),rs2265198(0.886),rs2488799(0.879),rs2265195(0…
rs17807628	8	48	rs28455755(0.993),rs10103637(0.986),rs10103640(0.978),rs1561924(0.97),rs2165806(0.961),rs1561925(0.946),rs73374987(0.931),rs57593539(0.915),rs10089972(0.898),rs73374998(0.881),rs6651253(0.864),rs6982966(0.846),rs73375000(0.829),rs938649(0.809),rs938650(0.79),rs73376904(0.77),rs10089868(0.751),rs10098765(0.731),rs10088218(0.711),rs6982716(0.69),rs13328411(0.67),rs938648(0.65),rs10088755(0.629),rs1…
rs17836088	14	15	rs10146690(0.993),rs10146997(0.986),rs10150332(0.95),rs8008910(0.91),rs8020365(0.866),rs7144011(0.821),rs7156625(0.772),rs10145154(0.723),rs17109256(0.673),rs28479795(0.623),rs17109221(0.565),rs10136360(0.502),rs10150482(0.438),rs72690737(0.373),rs17836088(0.198)
rs1788826	18	26	rs303752(0.995),rs1788825(0.987),rs303753(0.969),rs1623003(0.949),rs1788820(0.926),rs1429934(0.904),rs1652340(0.879),rs303762(0.854),rs303757(0.829),rs1652375(0.803),rs1788819(0.777),rs1788784(0.749),rs1652342(0.717),rs1624695(0.683),rs1652349(0.647),rs1788785(0.611),rs2472610(0.575),rs1788763(0.538),rs1788762(0.495),rs1788821(0.45),rs4800489(0.397),rs1788799(0.342),rs303760(0.286),rs8094509(0.22…
rs181110840	10	1	rs181110840(1)
rs189966089	10	1	rs189966089(1)
rs1929899	6	9	rs12154073(0.993),rs9349103(0.988),rs13210017(0.982),rs9380809(0.972),rs12190140(0.961),rs10947762(0.949),rs9394554(0.932),rs12200524(0.916),rs1929899(0.791)
rs1960357	8	13	rs609792(0.994),rs477860(0.989),rs1973561(0.982),rs10094779(0.971),rs688541(0.946),rs530448(0.908),rs615632(0.851),rs525018(0.764),rs28645519(0.649),rs657086(0.532),rs483916(0.412),rs10481450(0.29),rs10095135(0.153)
rs1993709	1	54	rs61765646(0.994),rs34020954(0.989),rs34376163(0.984),rs34874247(0.978),rs12737564(0.973),rs34723450(0.967),rs34579341(0.961),rs1599339(0.955),rs782211(0.948),rs782257(0.941),rs782214(0.934),rs1373914(0.926),rs782245(0.917),rs782240(0.909),rs992956(0.9),rs11209963(0.892),rs707444(0.883),rs1664410(0.874),rs796698(0.864),rs1460939(0.855),rs782218(0.845),rs2797104(0.835),rs2492971(0.825),rs4649955(0…
rs2058382	7	4	rs6976362(0.999),rs1014416(0.862),rs12672930(0.687),rs2058382(0.437)
rs2089913	4	7	rs1849338(1),rs13144044(0.888),rs4488965(0.765),rs6820099(0.638),rs2102594(0.51),rs35598227(0.364),rs2089913(0.187)
rs2129107	9	10	rs7855577(0.991),rs1007994(0.989),rs10115624(0.988),rs3860897(0.987),rs7037594(0.985),rs7037268(0.982),rs2129107(0.979),rs1471724(0.974),rs2627015(0.708),rs2871412(0.38)
rs2143975	14	29	rs7156389(0.99),rs12892113(0.986),rs7161135(0.981),rs7160974(0.976),rs7161424(0.971),rs7140608(0.966),rs7146202(0.959),rs7142530(0.952),rs7142718(0.94),rs12885467(0.927),rs10147849(0.911),rs10145461(0.893),rs11623122(0.869),rs11623135(0.845),rs12433255(0.82),rs12894779(0.793),rs12896446(0.765),rs11156769(0.736),rs12894833(0.705),rs12885124(0.673),rs4261436(0.641),rs12895330(0.608),rs12879159(0.57…
rs2169387	8	7	rs4240624(0.996),rs4841133(0.987),rs9987289(0.976),rs2126263(0.962),rs983309(0.89),rs2169387(0.718),rs6984305(0.541)
rs2193261	7	3	rs2024492(0.997),rs6466627(0.913),rs2193261(0.658)
rs2206271	6	42	rs34926599(0.992),rs6923215(0.989),rs9473932(0.986),rs77891659(0.983),rs62407779(0.978),rs72887147(0.973),rs943005(0.969),rs4711965(0.964),rs72891717(0.96),rs12524834(0.955),rs16880854(0.951),rs3857596(0.946),rs4715210(0.941),rs62405439(0.937),rs4715213(0.932),rs62407801(0.928),rs62405443(0.923),rs16880869(0.919),rs12529728(0.914),rs62407774(0.909),rs2207139(0.905),rs6925404(0.9),rs72887130(0.896…
rs2244648	8	37	rs7813802(0.99),rs10108347(0.989),rs10109167(0.987),rs6981523(0.986),rs2409724(0.984),rs7819412(0.982),rs2409745(0.98),rs6986032(0.978),rs11250121(0.976),rs4841495(0.973),rs7010590(0.97),rs2409749(0.967),rs7004825(0.964),rs3021500(0.96),rs4840551(0.956),rs2409722(0.951),rs4841503(0.946),rs10106207(0.941),rs7814499(0.935),rs4840544(0.928),rs2409698(0.918),rs6601565(0.907),rs4512344(0.895),rs660156…
rs2249850	10	64	rs11191347(0.99),rs746552(0.99),rs7917772(0.99),rs1056739(0.989),rs10748827(0.989),rs10883726(0.989),rs61873704(0.989),rs1056738(0.988),rs1056741(0.988),rs10883725(0.988),rs7093285(0.988),rs12414407(0.987),rs1967815(0.987),rs7904955(0.987),rs12414479(0.985),rs2001595(0.984),rs7068910(0.983),rs4919670(0.98),rs11191387(0.978),rs4919673(0.976),rs2489743(0.972),rs2252147(0.969),rs3961456(0.965),rs277…
rs2276133	11	3	rs12797706(0.99),rs3814707(0.866),rs2276133(0.586)
rs2279440	3	20	rs62246324(0.992),rs7651326(0.99),rs17050392(0.987),rs3774063(0.982),rs59302296(0.976),rs60771966(0.97),rs62246314(0.964),rs62246320(0.957),rs9845420(0.95),rs11542009(0.943),rs112380819(0.936),rs111979419(0.925),rs62246311(0.915),rs7642020(0.905),rs3872707(0.892),rs3915844(0.854),rs17050383(0.786),rs7652415(0.68),rs58000154(0.529),rs2279440(0.352)
rs2292662	3	19	rs2578011(0.992),rs9809432(0.989),rs28675788(0.986),rs832192(0.98),rs9820538(0.974),rs3816156(0.967),rs13434089(0.96),rs3816157(0.95),rs7621544(0.937),rs704361(0.921),rs112674299(0.902),rs704366(0.88),rs864975(0.857),rs704372(0.832),rs3774725(0.804),rs704360(0.776),rs3774723(0.747),rs6785040(0.709),rs2292662(0.503)
rs2424246	20	36	rs3790285(0.992),rs2424243(0.989),rs2424242(0.987),rs2424241(0.984),rs6046227(0.981),rs3790283(0.978),rs6081709(0.974),rs6081710(0.971),rs719540(0.967),rs4814873(0.962),rs6046254(0.958),rs6081712(0.954),rs6081711(0.949),rs6075560(0.943),rs1535252(0.938),rs4814877(0.932),rs1998118(0.925),rs6112527(0.913),rs13043563(0.901),rs2424244(0.887),rs2424246(0.872),rs6035413(0.856),rs767629(0.84),rs3828002(…
rs245775	5	357	rs7730898(0.991),rs779655(0.989),rs810498(0.988),rs1457694(0.987),rs10043338(0.985),rs12655963(0.984),rs245760(0.983),rs1902791(0.981),rs245771(0.98),rs6898942(0.978),rs2608100(0.977),rs245768(0.975),rs245766(0.974),rs2591499(0.972),rs2591498(0.971),rs2591500(0.969),rs1423231(0.968),rs245746(0.966),rs812949(0.965),rs2167414(0.963),rs2608098(0.962),rs10076948(0.96),rs779666(0.958),rs29650(0.957),r…
rs2466294	8	6	rs13266634(1),rs4300038(0.982),rs3802177(0.964),rs35859536(0.947),rs9650069(0.929),rs11558471(0.911)
rs2516455	6	4	rs2596494(0.992),rs2523604(0.989),rs2523605(0.986),rs2516455(0.984)
rs2536951	9	26	rs2109921(0.99),rs12347057(0.987),rs1627536(0.983),rs2479102(0.977),rs7849665(0.972),rs1778900(0.966),rs7868740(0.957),rs10818864(0.945),rs2058432(0.933),rs2479106(0.919),rs7850870(0.901),rs7850520(0.883),rs10986093(0.862),rs10441754(0.837),rs10441755(0.808),rs549779(0.778),rs4838074(0.747),rs12000791(0.716),rs4097500(0.683),rs2768819(0.65),rs4391495(0.616),rs1752169(0.578),rs2458490(0.528),rs702…
rs2588978	10	24	rs1899888(0.991),rs2675650(0.99),rs2675648(0.988),rs4948287(0.986),rs4948288(0.978),rs10821924(0.971),rs1017550(0.963),rs10994943(0.955),rs4948477(0.947),rs1470375(0.937),rs2588934(0.906),rs2675638(0.873),rs2588965(0.834),rs2675637(0.789),rs2675628(0.741),rs2588985(0.687),rs1470374(0.633),rs2393788(0.576),rs920869(0.506),rs7086061(0.433),rs10994924(0.359),rs10994923(0.274),rs10821923(0.19),rs2588…
rs2608280	11	33	rs10831050(0.992),rs11020381(0.99),rs2605602(0.988),rs2605592(0.984),rs2658794(0.978),rs6483246(0.973),rs2605591(0.967),rs2045313(0.962),rs2658795(0.956),rs2045461(0.95),rs2045459(0.944),rs16834(0.938),rs2608279(0.931),rs2605594(0.925),rs2658800(0.918),rs2608273(0.91),rs2605601(0.903),rs2605597(0.895),rs11820614(0.887),rs2605598(0.879),rs2605599(0.871),rs2658802(0.862),rs2658796(0.853),rs897906(0…
rs262549	19	19	rs67625472(0.99),rs72990138(0.989),rs6510833(0.987),rs10409229(0.985),rs56249413(0.982),rs858422(0.978),rs62115563(0.971),rs10401934(0.964),rs12150907(0.957),rs12973112(0.95),rs12974635(0.904),rs2602736(0.833),rs7249758(0.761),rs17883331(0.684),rs12977104(0.604),rs12185519(0.521),rs12185518(0.432),rs2602735(0.337),rs262549(0.176)
rs264974	2	306	rs1022297(0.99),rs264939(0.99),rs6707968(0.989),rs1022298(0.988),rs7572064(0.988),rs4533489(0.987),rs6707686(0.986),rs7557106(0.986),rs1901478(0.985),rs1451983(0.984),rs4851663(0.984),rs1451979(0.983),rs10174287(0.982),rs1451980(0.982),rs1376839(0.981),rs1451978(0.98),rs4851653(0.98),rs17414806(0.979),rs2068482(0.978),rs4613308(0.978),rs10210222(0.977),rs2569970(0.976),rs7593587(0.976),rs10168971…
rs2650017	12	98	rs35600816(0.99),rs11065311(0.989),rs4766980(0.988),rs4766979(0.987),rs525425(0.986),rs4454799(0.985),rs7969140(0.984),rs73413868(0.983),rs10849807(0.982),rs61946382(0.981),rs12580949(0.979),rs11065292(0.978),rs12371178(0.977),rs58918988(0.976),rs35905305(0.975),rs73415720(0.973),rs1696357(0.972),rs35706672(0.971),rs11065283(0.97),rs10774572(0.968),rs34009825(0.967),rs1542859(0.966),rs12579868(0.…
rs269267	7	1	rs269267(1)
rs28360550	6	5	rs1466340(1),rs1466339(0.982),rs7746383(0.844),rs7746846(0.575),rs28360550(0.293)
rs28512462	16	45	rs200534(0.99),rs200536(0.99),rs964782(0.989),rs1862451(0.988),rs7202252(0.988),rs1978451(0.987),rs35283675(0.987),rs4787649(0.986),rs2059134(0.985),rs12599643(0.984),rs6497748(0.984),rs1075987(0.983),rs2112785(0.982),rs12599173(0.981),rs2547033(0.98),rs6497756(0.979),rs200532(0.978),rs1465422(0.977),rs2112786(0.976),rs10852272(0.975),rs11642302(0.974),rs200533(0.973),rs12596793(0.972),rs11074654…
rs28545614	2	21	rs3087523(0.998),rs75831903(0.98),rs113067541(0.962),rs62154719(0.94),rs56011854(0.919),rs62154720(0.896),rs79001701(0.873),rs55772482(0.85),rs4851057(0.824),rs4851058(0.796),rs6749911(0.767),rs4851758(0.738),rs62154722(0.707),rs55680124(0.674),rs13429686(0.64),rs55658448(0.604),rs62155871(0.566),rs62155874(0.525),rs4851759(0.425),rs62155873(0.321),rs28545614(0.203)
rs28624681	9	10	rs28721414(0.994),rs28642213(0.988),rs28578070(0.979),rs28429551(0.966),rs3935875(0.878),rs28562046(0.771),rs28641468(0.658),rs28533815(0.543),rs28505901(0.421),rs28624681(0.293)
rs2867112	2	168	rs10172769(0.991),rs10189761(0.989),rs10173167(0.987),rs66906321(0.986),rs7570232(0.984),rs12714415(0.982),rs10192350(0.98),rs7574359(0.979),rs6725686(0.977),rs7570993(0.975),rs12997450(0.973),rs6725549(0.97),rs6752470(0.968),rs4854343(0.966),rs6743060(0.964),rs10190052(0.961),rs6732471(0.959),rs6739303(0.956),rs12463617(0.954),rs10865548(0.951),rs7576635(0.948),rs7576624(0.945),rs12995480(0.943)…
rs2870841	12	85	rs11178639(0.992),rs11178634(0.989),rs60850931(0.986),rs907721(0.982),rs10879243(0.975),rs10506623(0.969),rs7294409(0.962),rs12818936(0.955),rs17226821(0.948),rs68192204(0.941),rs68134932(0.934),rs7311994(0.926),rs7295634(0.919),rs10879248(0.912),rs36071486(0.905),rs12831292(0.897),rs60903622(0.89),rs12816762(0.882),rs10879245(0.875),rs11178599(0.867),rs34952247(0.86),rs1510944(0.852),rs11178649(…
rs2929301	8	10	rs3102078(0.993),rs13266650(0.99),rs2929477(0.986),rs2929457(0.979),rs2010390(0.971),rs2929461(0.962),rs2929478(0.942),rs10094141(0.907),rs2929298(0.864),rs2929301(0.538)
rs2945230	8	90	rs2980764(0.99),rs2945232(0.989),rs2980423(0.989),rs2921087(0.988),rs2921069(0.987),rs2945891(0.986),rs2976871(0.986),rs2976843(0.985),rs2980426(0.984),rs2980508(0.983),rs2976872(0.982),rs35571782(0.981),rs2980439(0.98),rs2920983(0.979),rs2948285(0.978),rs2979138(0.977),rs2979139(0.976),rs2980512(0.975),rs485107(0.973),rs1850511(0.972),rs10093926(0.971),rs2976931(0.969),rs2979150(0.968),rs2001840…
rs3020049	11	28	rs4753450(0.994),rs1900385(0.989),rs10444213(0.965),rs4344448(0.942),rs3020052(0.917),rs4753453(0.892),rs6483233(0.867),rs10765602(0.84),rs4457713(0.814),rs3133454(0.787),rs3020062(0.759),rs3019211(0.731),rs3020066(0.703),rs3020064(0.675),rs3020065(0.647),rs3020050(0.619),rs3019212(0.59),rs3019213(0.562),rs3020053(0.533),rs3019209(0.504),rs3020067(0.475),rs3020054(0.445),rs3020069(0.415),rs301920…
rs3130286	6	9	rs3130285(1),rs3117182(0.98),rs3096695(0.949),rs3117189(0.902),rs3134954(0.808),rs3130287(0.715),rs9267576(0.621),rs3130342(0.507),rs9267658(0.278)
rs3130454	6	4	rs2285803(0.996),rs3094663(0.883),rs3130464(0.72),rs3130454(0.548)
rs329122	5	4	rs329124(1),rs329118(0.875),rs329120(0.691),rs329122(0.501)
rs340835	1	2	rs340882(1),rs340874(0.969)
rs34399924	19	15	rs7250754(0.999),rs36040835(0.983),rs7250736(0.968),rs35568293(0.952),rs34399924(0.917),rs7246757(0.882),rs2334255(0.818),rs35089411(0.742),rs12986349(0.66),rs67600353(0.576),rs112128231(0.491),rs2075142(0.406),rs759288(0.31),rs34078197(0.213),rs12709891(0.115)
rs34954697	2	1	rs34954697(0.999)
rs35895680	17	21	rs71379317(0.992),rs7212779(0.989),rs11079842(0.987),rs55936433(0.984),rs28579683(0.981),rs999475(0.978),rs11869991(0.975),rs61632152(0.972),rs9889674(0.969),rs12939844(0.966),rs9904730(0.963),rs2270576(0.959),rs1800632(0.956),rs4793993(0.953),rs9904288(0.949),rs35584414(0.945),rs7221126(0.941),rs8078510(0.9),rs1973407(0.813),rs8081301(0.687),rs35895680(0.558)
rs3735260	7	168	rs10255613(0.99),rs6961682(0.989),rs17141193(0.988),rs10281579(0.987),rs11762487(0.987),rs6948174(0.986),rs11773581(0.985),rs13437638(0.984),rs10156142(0.983),rs28418277(0.982),rs10268457(0.981),rs17140693(0.981),rs10276322(0.98),rs10259028(0.979),rs61744589(0.978),rs11766980(0.977),rs10280018(0.976),rs11771768(0.975),rs10950193(0.974),rs11770241(0.972),rs17141032(0.971),rs17141168(0.97),rs102668…
rs3742305	13	16	rs9578174(0.999),rs9579575(0.989),rs9508748(0.978),rs7986094(0.964),rs9315009(0.944),rs67455627(0.924),rs9579574(0.902),rs1360485(0.876),rs1045411(0.847),rs9315010(0.818),rs73167313(0.773),rs1056130(0.724),rs11842871(0.673),rs73167315(0.61),rs2249825(0.465),rs3742305(0.273)
rs3783395	14	85	rs3759584(0.992),rs1803283(0.99),rs1136165(0.987),rs10135868(0.984),rs7156150(0.981),rs7160208(0.978),rs8013101(0.975),rs10150072(0.971),rs10133035(0.968),rs34216351(0.964),rs62007718(0.96),rs62007719(0.957),rs17617941(0.953),rs28583452(0.949),rs11628969(0.946),rs11628213(0.942),rs62006268(0.938),rs7160366(0.934),rs10141433(0.93),rs2403180(0.926),rs3825566(0.922),rs9671911(0.918),rs8019578(0.914)…
rs3797580	5	13	rs34361(0.993),rs34360(0.99),rs34358(0.984),rs42302(0.978),rs6864091(0.964),rs16872768(0.945),rs6881648(0.924),rs2112347(0.9),rs6874626(0.872),rs4704230(0.811),rs10057967(0.742),rs3797580(0.534),rs2307111(0.294)
rs3810291	19	28	rs4804026(0.993),rs8101091(0.989),rs55731973(0.985),rs2303108(0.981),rs7251104(0.972),rs3745619(0.963),rs4804024(0.954),rs4804025(0.944),rs8101149(0.934),rs6509311(0.923),rs2303107(0.912),rs7248181(0.901),rs12609406(0.89),rs11667244(0.878),rs11083860(0.866),rs4804023(0.853),rs10415551(0.84),rs10408163(0.825),rs10415740(0.809),rs2241388(0.793),rs62136856(0.776),rs7250850(0.756),rs11671304(0.728),r…
rs3811453	1	34	rs4459102(0.99),rs3762340(0.987),rs3811453(0.984),rs34305899(0.98),rs34128679(0.974),rs4446955(0.965),rs3790614(0.95),rs3828077(0.928),rs12733060(0.906),rs12025237(0.882),rs2274993(0.858),rs12026615(0.834),rs3790613(0.809),rs12738393(0.784),rs12027999(0.759),rs6673752(0.734),rs61805542(0.708),rs3002660(0.681),rs12026177(0.654),rs12038362(0.626),rs4433384(0.597),rs11265238(0.568),rs3811455(0.533),…
rs3812565	9	2	rs10870201(0.995),rs3812550(0.974)
rs3812813	12	14	rs301036(0.995),rs301012(0.988),rs301033(0.98),rs301011(0.968),rs2769433(0.955),rs2769468(0.933),rs301029(0.91),rs2596741(0.882),rs301001(0.844),rs12813389(0.788),rs10777699(0.724),rs300999(0.659),rs2197973(0.592),rs3812813(0.308)
rs3870366	6	61	rs7756810(0.992),rs9397585(0.99),rs9371672(0.988),rs9397587(0.986),rs1971152(0.983),rs7750498(0.979),rs3870364(0.976),rs9397586(0.973),rs9479510(0.969),rs9479509(0.966),rs3870365(0.962),rs11155895(0.959),rs6557259(0.955),rs4385321(0.949),rs13215045(0.94),rs9371676(0.931),rs6932847(0.922),rs9371670(0.913),rs9397581(0.903),rs7767938(0.894),rs6557273(0.883),rs1933264(0.872),rs13215402(0.861),rs77452…
rs3896224	10	4	rs11596214(1),rs9787523(0.824),rs11599236(0.629),rs3896224(0.425)
rs4303861	3	31	rs7613695(0.994),rs3902500(0.988),rs3916054(0.979),rs6549058(0.97),rs55776605(0.961),rs6787851(0.942),rs55782528(0.921),rs11926422(0.901),rs11914525(0.879),rs57533494(0.856),rs57153235(0.834),rs12631564(0.811),rs10511067(0.787),rs62261721(0.762),rs11714569(0.735),rs12495178(0.707),rs62261746(0.679),rs17023377(0.651),rs1448614(0.622),rs1448613(0.593),rs7431895(0.563),rs60732670(0.53),rs1375217(0.4…
rs4399645	19	9	rs7251629(1),rs4802264(0.986),rs8106394(0.957),rs4802265(0.927),rs6509230(0.896),rs4803841(0.862),rs4802263(0.828),rs4803842(0.794),rs4399645(0.747)
rs4479577	3	13	rs1545506(0.992),rs9637432(0.986),rs6765853(0.972),rs1869244(0.956),rs9311613(0.938),rs9637433(0.919),rs9637431(0.897),rs1546802(0.874),rs1869243(0.849),rs6762586(0.797),rs11721059(0.688),rs4479579(0.558),rs4479577(0.385)
rs4488763	22	315	rs117112619(0.991),rs73881616(0.989),rs141089508(0.988),rs33954001(0.986),rs7292510(0.985),rs12160688(0.983),rs5998272(0.982),rs146495087(0.98),rs12157474(0.979),rs117129307(0.977),rs75414196(0.975),rs75143283(0.974),rs4821024(0.972),rs74611447(0.97),rs117960638(0.968),rs74925531(0.967),rs79807615(0.965),rs4821025(0.963),rs4820067(0.962),rs77489541(0.96),rs4821020(0.958),rs79152613(0.956),rs79605…
rs4547132	11	85	rs11214436(0.992),rs10891480(0.987),rs10891481(0.982),rs2186709(0.976),rs2155281(0.969),rs10750016(0.962),rs1940729(0.955),rs1940728(0.948),rs1940725(0.941),rs720023(0.934),rs2155284(0.926),rs2212449(0.919),rs1940724(0.912),rs4439550(0.904),rs2186707(0.897),rs1940727(0.89),rs1954826(0.882),rs1940726(0.875),rs10736463(0.867),rs11214441(0.86),rs2298526(0.851),rs4144892(0.843),rs6589353(0.834),rs711…
rs4571506	5	22	rs7706932(0.991),rs10044618(0.988),rs7708715(0.98),rs6414945(0.969),rs2898558(0.953),rs6414946(0.937),rs6452784(0.921),rs6452785(0.902),rs7728883(0.881),rs6874021(0.851),rs7722095(0.819),rs6866315(0.786),rs6891239(0.753),rs10060720(0.72),rs4244212(0.686),rs4352629(0.636),rs7448716(0.552),rs6873449(0.462),rs9293500(0.372),rs6452791(0.282),rs11952470(0.189),rs4571506(0.096)
rs4771648	13	16	rs9521508(0.994),rs7999797(0.989),rs9521520(0.979),rs1414316(0.966),rs36092351(0.951),rs9521518(0.936),rs4547213(0.92),rs1966662(0.904),rs1078514(0.885),rs892670(0.856),rs9521517(0.826),rs2117455(0.793),rs35612086(0.759),rs1805097(0.724),rs9521510(0.565),rs4771648(0.371)
rs4776970	15	16	rs997295(0.992),rs12914773(0.987),rs8035675(0.983),rs34583567(0.978),rs3784692(0.973),rs938878(0.967),rs11637027(0.962),rs8032675(0.957),rs35395156(0.951),rs938875(0.945),rs11630417(0.939),rs36004835(0.933),rs1984442(0.928),rs4363822(0.921),rs3784699(0.915),rs4776970(0.9)
rs4790874	17	35	rs8078625(0.991),rs6503222(0.99),rs4790875(0.989),rs4790311(0.988),rs9901671(0.986),rs8077189(0.985),rs4790312(0.983),rs4362428(0.981),rs9901806(0.979),rs72817574(0.977),rs1048483(0.974),rs4790877(0.971),rs12449873(0.969),rs12449843(0.965),rs11658881(0.962),rs2131704(0.949),rs9906546(0.934),rs72815344(0.918),rs9303241(0.902),rs4061659(0.886),rs8064885(0.869),rs9912392(0.852),rs3760230(0.835),rs72…
rs4804414	19	6	rs3890483(1),rs4804101(0.988),rs62112763(0.975),rs4804416(0.95),rs4804413(0.75),rs4804414(0.527)
rs4822005	22	106	rs3721(0.991),rs139485(0.989),rs139477(0.987),rs139478(0.985),rs7289286(0.983),rs7290545(0.98),rs7289294(0.977),rs139463(0.974),rs139462(0.971),rs139475(0.967),rs139460(0.964),rs139470(0.961),rs85220(0.957),rs139457(0.954),rs139456(0.95),rs139455(0.947),rs13058265(0.944),rs13054131(0.94),rs139450(0.937),rs8139263(0.933),rs139465(0.93),rs139464(0.926),rs139437(0.923),rs5758262(0.919),rs7290378(0.9…
rs4841432	8	6	rs7350124(0.995),rs4840514(0.943),rs3808604(0.878),rs11776965(0.78),rs7350075(0.588),rs17774023(0.315)
rs4857339	3	48	rs1454687(0.99),rs897186(0.989),rs1598218(0.988),rs1609720(0.987),rs1584927(0.985),rs1580099(0.983),rs9819555(0.981),rs3887491(0.979),rs2198621(0.977),rs4611824(0.973),rs7621230(0.968),rs6800536(0.964),rs12695821(0.959),rs1454686(0.948),rs9289735(0.936),rs4292230(0.923),rs4857071(0.91),rs6439650(0.896),rs13058962(0.882),rs1454688(0.867),rs1598243(0.851),rs9847884(0.835),rs1584922(0.819),rs1306105…
rs4877285	9	4	rs1929880(1),rs1634349(0.969),rs10867244(0.909),rs4877285(0.642)
rs4947121	6	110	rs113922733(0.99),rs12191726(0.99),rs12192837(0.99),rs12200610(0.989),rs9481155(0.989),rs10457238(0.988),rs12191195(0.988),rs2025268(0.988),rs12209969(0.987),rs17539951(0.987),rs12193815(0.986),rs112826396(0.985),rs113967617(0.985),rs12198556(0.984),rs17539875(0.984),rs12192147(0.983),rs12197149(0.983),rs12200758(0.982),rs12203741(0.981),rs3218591(0.981),rs12214933(0.98),rs12207199(0.979),rs76813…
rs506589	1	27	rs1854289(0.991),rs6670873(0.99),rs12731430(0.988),rs1815367(0.987),rs12757638(0.985),rs11588039(0.982),rs4142027(0.98),rs35215534(0.977),rs2094510(0.975),rs633715(0.971),rs693232(0.965),rs670323(0.95),rs516636(0.929),rs532504(0.908),rs574367(0.887),rs1266155(0.866),rs571567(0.844),rs490689(0.822),rs589500(0.8),rs633754(0.777),rs527248(0.751),rs545608(0.725),rs10913469(0.641),rs543874(0.548),rs53…
rs5215	11	5	rs4148646(0.996),rs2074314(0.988),rs757110(0.975),rs5219(0.962),rs5215(0.52)
rs536445	3	14	rs247975(0.995),rs3752769(0.985),rs3752768(0.975),rs12635614(0.964),rs621369(0.953),rs529200(0.938),rs583514(0.923),rs488029(0.905),rs521956(0.846),rs472103(0.757),rs527422(0.641),rs546738(0.493),rs686998(0.339),rs536445(0.183)
rs55799006	2	11	rs34655300(0.996),rs6739187(0.984),rs34048824(0.97),rs55928417(0.934),rs56218834(0.896),rs6728919(0.85),rs7560488(0.782),rs59611499(0.664),rs13023418(0.536),rs56185549(0.404),rs55799006(0.265)
rs55988390	7	53	rs243537(0.99),rs6946300(0.99),rs1019218(0.989),rs2072406(0.989),rs3779036(0.989),rs2007404(0.988),rs933436(0.988),rs10241408(0.987),rs243532(0.987),rs243545(0.986),rs3823637(0.986),rs10216219(0.985),rs243526(0.984),rs6464925(0.984),rs1029888(0.983),rs243525(0.982),rs243529(0.981),rs243544(0.981),rs243533(0.98),rs243524(0.979),rs6956231(0.978),rs1014095(0.977),rs243479(0.976),rs243530(0.975),rs24…
rs56158042	12	3	rs11065397(1),rs56348580(0.902),rs56158042(0.493)
rs567185	1	9	rs7551784(0.993),rs481530(0.987),rs11803449(0.975),rs1022361(0.962),rs564440(0.947),rs504988(0.923),rs10920254(0.799),rs704633(0.659),rs567185(0.366)
rs5762925	22	23	rs5762763(0.991),rs28846498(0.989),rs5762758(0.987),rs5762765(0.985),rs5762764(0.983),rs34293193(0.98),rs9613768(0.975),rs5762686(0.967),rs11704960(0.959),rs66905312(0.939),rs7290686(0.916),rs12484882(0.89),rs2881726(0.862),rs13055470(0.833),rs9613778(0.796),rs997567(0.754),rs10483152(0.71),rs11704898(0.658),rs9608720(0.603),rs9613780(0.522),rs17518058(0.424),rs9613782(0.323),rs5762925(0.199)
rs583887	11	30	rs2231884(1),rs58568715(0.989),rs111953392(0.978),rs17854357(0.961),rs568617(0.943),rs656980(0.919),rs12225345(0.895),rs677931(0.87),rs641018(0.845),rs687672(0.82),rs658938(0.794),rs694994(0.766),rs693824(0.738),rs645900(0.708),rs1151519(0.678),rs601863(0.648),rs588114(0.617),rs658524(0.586),rs596002(0.551),rs622614(0.515),rs10791830(0.477),rs507062(0.436),rs585557(0.394),rs12283874(0.351),rs7777…
rs58432198	1	225	rs58574309(0.99),rs113028610(0.989),rs56985406(0.988),rs57490213(0.988),rs72898953(0.987),rs3789577(0.986),rs112442702(0.985),rs3789576(0.984),rs72898957(0.984),rs6662160(0.983),rs59029934(0.982),rs151226075(0.981),rs113870552(0.98),rs111868347(0.979),rs12065210(0.978),rs72898974(0.977),rs147136903(0.976),rs72906860(0.975),rs3827731(0.974),rs72898980(0.973),rs72906818(0.972),rs4131142(0.971),rs61…
rs60589532	2	37	rs10496077(0.991),rs72808468(0.988),rs55873931(0.984),rs7595529(0.981),rs72806403(0.977),rs72808464(0.973),rs72804544(0.969),rs56403013(0.963),rs35442738(0.956),rs17049110(0.949),rs17049132(0.942),rs6719624(0.935),rs6754296(0.927),rs114998139(0.92),rs17049112(0.912),rs17049105(0.904),rs7600039(0.896),rs72804571(0.887),rs7583473(0.878),rs17049113(0.868),rs17049244(0.858),rs72808434(0.847),rs170491…
rs6059662	20	92	rs6088360(0.99),rs2377957(0.988),rs4911379(0.986),rs4911383(0.983),rs761235(0.981),rs6120463(0.978),rs6057985(0.975),rs6059673(0.972),rs6059586(0.97),rs4911405(0.966),rs6059587(0.963),rs1319363(0.959),rs6059581(0.955),rs761236(0.951),rs4911414(0.945),rs973409(0.939),rs9679981(0.933),rs11907546(0.927),rs6059596(0.92),rs4911374(0.914),rs4911393(0.907),rs2377955(0.9),rs6059554(0.893),rs6059555(0.886…
rs6059938	20	150	rs13044413(0.991),rs4911417(0.989),rs6088478(0.986),rs2184836(0.983),rs6120663(0.98),rs6087579(0.978),rs6087577(0.975),rs4911152(0.972),rs6087580(0.969),rs6088536(0.966),rs6088475(0.963),rs6142153(0.96),rs9789792(0.957),rs6059932(0.953),rs1890000(0.95),rs6142137(0.946),rs8125522(0.943),rs3746455(0.94),rs6059934(0.936),rs6058084(0.932),rs6087605(0.929),rs6059938(0.925),rs6088520(0.922),rs1205336(0…
rs60764613	18	50	rs28816986(0.99),rs7237098(0.99),rs1989097(0.989),rs1821971(0.988),rs7242258(0.987),rs9955466(0.987),rs16942148(0.986),rs7240496(0.985),rs7237714(0.984),rs56079333(0.983),rs61143191(0.982),rs56042504(0.981),rs7226804(0.98),rs9959672(0.979),rs55804009(0.977),rs9646457(0.976),rs12150840(0.974),rs56383753(0.972),rs56047191(0.97),rs73374119(0.968),rs9948978(0.966),rs1992269(0.963),rs1898874(0.96),rs1…
rs61407096	4	12	rs11946174(0.992),rs11934442(0.979),rs11930034(0.953),rs28522345(0.926),rs77914314(0.863),rs62285146(0.784),rs1867926(0.689),rs61407096(0.589),rs55687566(0.485),rs56089535(0.377),rs55679076(0.257),rs10032922(0.131)
rs61676547	17	138	rs60856912(0.991),rs28609796(0.989),rs4790908(0.987),rs59956089(0.984),rs8071463(0.981),rs6504555(0.978),rs56393562(0.974),rs7221651(0.971),rs12601921(0.967),rs11079706(0.963),rs2052187(0.959),rs73338706(0.955),rs7223643(0.951),rs1966410(0.947),rs62085993(0.943),rs8067892(0.938),rs62084252(0.934),rs1599859(0.93),rs1976054(0.925),rs11079707(0.921),rs58551145(0.916),rs62084208(0.912),rs9913471(0.90…
rs61915371	12	4	rs61917498(0.995),rs35622515(0.976),rs35512749(0.679),rs61915375(0.34)
rs62064490	17	89	rs17682202(0.992),rs56311254(0.99),rs76066230(0.987),rs62066051(0.983),rs17743980(0.98),rs55660558(0.976),rs17744048(0.972),rs78761021(0.968),rs12150046(0.964),rs17810279(0.96),rs79705409(0.956),rs62066046(0.952),rs17744107(0.949),rs55954208(0.944),rs74476784(0.94),rs73257187(0.936),rs62064479(0.932),rs12150379(0.928),rs9674995(0.924),rs55872800(0.92),rs62066047(0.915),rs79871388(0.911),rs1768178…
rs62102718	19	10	rs8106165(0.992),rs889139(0.989),rs8104606(0.987),rs8103728(0.979),rs731839(0.966),rs7250869(0.927),rs10422861(0.867),rs7256564(0.798),rs4805881(0.729),rs62102718(0.653)
rs62107261	2	2	rs62106258(1),rs62107261(0.504)
rs62618693	11	2	rs145678014(0.998),rs62618693(0.659)
rs636631	5	15	rs1490(0.996),rs27643(0.988),rs384005(0.98),rs373098(0.966),rs27721(0.952),rs254777(0.937),rs34317(0.918),rs412458(0.882),rs627450(0.807),rs661311(0.719),rs662230(0.625),rs627464(0.53),rs652660(0.43),rs653444(0.323),rs636631(0.202)
rs6545714	2	14	rs6728037(1),rs10172678(0.989),rs13416992(0.977),rs7599151(0.96),rs4671331(0.919),rs6730325(0.873),rs7594743(0.823),rs11125768(0.769),rs11895632(0.712),rs6739755(0.653),rs980183(0.592),rs7575523(0.469),rs12472381(0.32),rs6545714(0.161)
rs6561937	13	82	rs7333401(0.99),rs9569728(0.988),rs9597590(0.986),rs4296159(0.984),rs7326551(0.981),rs7324502(0.979),rs4417448(0.976),rs9597591(0.972),rs4497542(0.969),rs8002014(0.965),rs73207491(0.96),rs9527691(0.955),rs17263198(0.949),rs7334317(0.944),rs9597588(0.939),rs17178205(0.933),rs73209242(0.927),rs1334290(0.92),rs1898278(0.914),rs73209237(0.908),rs73209239(0.901),rs1334299(0.895),rs9537821(0.888),rs732…
rs6727997	2	13	rs952210(0.991),rs17489143(0.988),rs34734151(0.985),rs35696970(0.982),rs2381751(0.976),rs7604776(0.969),rs10204009(0.96),rs16825228(0.951),rs1385358(0.94),rs2306682(0.926),rs12476415(0.91),rs2200363(0.876),rs6727997(0.839)
rs6729917	2	17	rs6756844(0.99),rs6738654(0.989),rs4550624(0.987),rs7594480(0.985),rs9288688(0.981),rs76896374(0.978),rs10166720(0.973),rs6704803(0.965),rs6709864(0.956),rs6729917(0.932),rs16841822(0.907),rs6714881(0.827),rs13426680(0.746),rs16841827(0.626),rs13384965(0.499),rs7579654(0.366),rs7568172(0.21)
rs6749972	2	16	rs4377321(0.992),rs12615324(0.989),rs12615934(0.986),rs4672289(0.982),rs4140918(0.978),rs12185750(0.974),rs11893394(0.965),rs12185641(0.955),rs4672288(0.945),rs10185432(0.918),rs10192738(0.887),rs17584600(0.828),rs10207343(0.768),rs1558599(0.619),rs1558598(0.442),rs6749972(0.257)
rs6931369	6	112	rs1120786(0.99),rs9398810(0.99),rs9401876(0.99),rs2050644(0.989),rs2130603(0.989),rs4418209(0.989),rs9372840(0.989),rs4053271(0.988),rs9372839(0.988),rs9385401(0.988),rs9398809(0.988),rs1101559(0.987),rs1907067(0.987),rs9401885(0.987),rs1101558(0.986),rs1490388(0.986),rs853976(0.986),rs1490387(0.985),rs2184968(0.985),rs9375446(0.985),rs1262557(0.984),rs7738135(0.984),rs1262556(0.983),rs9321065(0.…
rs7000323	8	45	rs6601282(0.991),rs10104303(0.99),rs10217044(0.989),rs6987107(0.987),rs2409120(0.985),rs1025395(0.983),rs11785634(0.981),rs34004903(0.979),rs7843024(0.977),rs6981745(0.974),rs1045527(0.972),rs7843789(0.969),rs4840376(0.967),rs4840389(0.964),rs13271797(0.961),rs7005056(0.958),rs1594437(0.955),rs7014430(0.951),rs2043129(0.948),rs7462373(0.944),rs36056437(0.94),rs3855900(0.934),rs11787026(0.927),rs1…
rs7003385	8	4	rs28537406(0.996),rs2304881(0.793),rs6999302(0.59),rs7003385(0.296)
rs7120183	11	17	rs4937322(0.991),rs7123918(0.988),rs4937321(0.985),rs11221257(0.982),rs871507(0.979),rs7123750(0.976),rs4937325(0.973),rs1125253(0.958),rs1125251(0.9),rs7104712(0.841),rs4936047(0.776),rs973226(0.708),rs7931302(0.636),rs7119618(0.565),rs7126619(0.488),rs10750397(0.401),rs7120183(0.257)
rs7124681	11	102	rs10838758(0.99),rs10838760(0.99),rs7932703(0.99),rs10838763(0.989),rs11039329(0.989),rs11039376(0.989),rs11039379(0.989),rs12226431(0.989),rs10838767(0.988),rs10838768(0.988),rs1563821(0.988),rs7108479(0.988),rs7111576(0.988),rs10838751(0.987),rs6485778(0.987),rs7102205(0.987),rs7111606(0.987),rs7929014(0.987),rs2869534(0.986),rs7111509(0.986),rs7942074(0.986),rs7943213(0.986),rs10838724(0.985),…
rs7217007	17	32	rs4794002(0.99),rs11656939(0.986),rs12943523(0.981),rs71379317(0.977),rs7212779(0.972),rs11079842(0.967),rs55936433(0.961),rs28579683(0.956),rs3760451(0.951),rs999475(0.945),rs7209449(0.94),rs11869991(0.934),rs61632152(0.928),rs9889674(0.922),rs12939844(0.916),rs9904730(0.911),rs1973404(0.905),rs2270576(0.898),rs1800632(0.892),rs4793993(0.886),rs9904288(0.879),rs35584414(0.871),rs35929648(0.863),…
rs72627231	18	28	rs28758902(0.99),rs899104(0.99),rs12457071(0.989),rs3943320(0.988),rs11665413(0.987),rs1382119(0.985),rs5009456(0.982),rs66669275(0.98),rs11876635(0.977),rs56992108(0.975),rs60106272(0.972),rs12455055(0.969),rs4801000(0.966),rs11151327(0.962),rs76858784(0.958),rs57820851(0.953),rs7240986(0.945),rs12458596(0.931),rs17527878(0.914),rs2123392(0.894),rs17514601(0.864),rs10871582(0.825),rs17514242(0.7…
rs72682256	14	28	rs8014322(0.994),rs72682290(0.988),rs11848772(0.983),rs2415754(0.977),rs28793037(0.968),rs72682293(0.959),rs17626001(0.948),rs73332806(0.936),rs4641642(0.915),rs58071880(0.893),rs7141310(0.869),rs17113233(0.843),rs67446281(0.817),rs8018748(0.792),rs72682280(0.765),rs67112568(0.733),rs72682278(0.7),rs66554341(0.665),rs112517657(0.63),rs72682289(0.595),rs4278659(0.559),rs17705073(0.521),rs8015393(0…
rs72712556	4	45	rs36072649(0.99),rs17373621(0.989),rs55669488(0.989),rs769662(0.988),rs12646543(0.987),rs12645862(0.986),rs1510719(0.985),rs13151315(0.984),rs17373738(0.983),rs12504594(0.982),rs35612722(0.98),rs10000502(0.979),rs6852749(0.978),rs6536588(0.976),rs769665(0.975),rs769663(0.973),rs6840012(0.972),rs769661(0.97),rs769658(0.968),rs797090(0.967),rs769660(0.965),rs57800857(0.963),rs1355334(0.958),rs35319…
rs72802340	16	1	rs72802342(1)
rs72833349	10	15	rs56157892(0.991),rs6415872(0.989),rs2393781(0.986),rs16916851(0.979),rs12573112(0.967),rs7068223(0.955),rs60017282(0.94),rs7905987(0.922),rs10821930(0.904),rs7083526(0.885),rs4948487(0.76),rs13377168(0.634),rs7921378(0.489),rs2393780(0.343),rs7901348(0.191)
rs72926932	18	6	rs72926962(1),rs72926972(0.936),rs72926963(0.867),rs72926954(0.744),rs72926982(0.597),rs72926932(0.439)
rs7304270	12	2	rs7304270(1),rs74862545(0.833)
rs73077175	3	62	rs57648519(0.992),rs12490656(0.99),rs3819325(0.988),rs7431106(0.986),rs9859153(0.983),rs60205400(0.981),rs34451146(0.979),rs6446295(0.977),rs7618519(0.975),rs7618501(0.973),rs7634886(0.971),rs6766836(0.969),rs9882639(0.966),rs6809431(0.964),rs9865480(0.962),rs7372730(0.959),rs4855850(0.957),rs6785549(0.954),rs1491986(0.951),rs11709680(0.949),rs3749240(0.946),rs3811696(0.943),rs4855867(0.94),rs485…
rs73222800	12	1	rs73222800(1)
rs74011415	15	7	rs1496922(0.991),rs4774495(0.987),rs4774494(0.898),rs74011413(0.806),rs74011415(0.69),rs281272(0.555),rs281279(0.282)
rs7428430	3	150	rs12490656(0.991),rs3819325(0.99),rs7431106(0.989),rs9859153(0.987),rs60205400(0.986),rs34451146(0.985),rs7428430(0.984),rs6767381(0.982),rs6446295(0.981),rs11130227(0.98),rs7618519(0.978),rs7618501(0.977),rs7634886(0.976),rs6766836(0.974),rs9882639(0.973),rs9862795(0.971),rs6809431(0.97),rs9865480(0.969),rs7372730(0.967),rs4855850(0.966),rs6785549(0.964),rs1491986(0.962),rs11709680(0.961),rs3749…
rs749596	10	1	rs10885414(1)
rs7538328	1	45	rs12033493(0.992),rs2305278(0.988),rs1002926(0.985),rs3903399(0.981),rs16855051(0.977),rs16855053(0.973),rs16855045(0.969),rs41264869(0.965),rs28447128(0.96),rs74787661(0.956),rs1339321(0.949),rs56283998(0.942),rs12042196(0.935),rs61822618(0.924),rs3851287(0.913),rs12027259(0.901),rs12022384(0.89),rs12025836(0.878),rs61823969(0.866),rs3927069(0.854),rs7529665(0.841),rs16855186(0.821),rs61822627(0…
rs75566209	16	2	rs75566209(0.999),rs139891432(0.941)
rs7612096	3	5	rs7613951(0.993),rs11717195(0.987),rs11719201(0.98),rs11720108(0.839),rs11708067(0.698)
rs7617689	3	151	rs11130123(0.99),rs11710013(0.99),rs13065991(0.989),rs13094438(0.989),rs2276853(0.988),rs6791842(0.988),rs11130124(0.987),rs7636423(0.987),rs11921117(0.986),rs2276854(0.986),rs4683326(0.985),rs62248905(0.984),rs7632501(0.984),rs11130126(0.983),rs11915074(0.982),rs6768221(0.981),rs2088135(0.98),rs4683322(0.979),rs11920354(0.978),rs56250009(0.977),rs6808742(0.976),rs7637302(0.973),rs6785790(0.97),r…
rs7622660	3	88	rs6805913(0.991),rs2872249(0.99),rs1000002(0.989),rs1401999(0.988),rs3792585(0.988),rs1402001(0.987),rs939338(0.986),rs2176824(0.985),rs2139560(0.984),rs3749445(0.983),rs6802849(0.983),rs9858774(0.982),rs3805112(0.981),rs2313215(0.98),rs7646621(0.979),rs6806313(0.978),rs2313216(0.977),rs4148575(0.976),rs6443926(0.975),rs7635948(0.974),rs7632062(0.973),rs2313212(0.971),rs10937158(0.97),rs6443924(0…
rs7640294	3	35	rs35783750(0.993),rs2564924(0.988),rs2564923(0.983),rs2564942(0.978),rs2581774(0.972),rs2581829(0.965),rs2581828(0.953),rs2564961(0.941),rs4337632(0.928),rs2336722(0.913),rs4395392(0.898),rs2581830(0.883),rs2336725(0.866),rs2564940(0.839),rs2253685(0.81),rs2581783(0.781),rs34530577(0.751),rs2336723(0.721),rs1078968(0.691),rs11130338(0.66),rs2253796(0.63),rs2082093(0.599),rs2581800(0.568),rs258178…
rs7650482	3	20	rs9883561(0.991),rs13086170(0.99),rs56204325(0.989),rs12714880(0.988),rs13320486(0.987),rs9871991(0.986),rs9821066(0.984),rs1985428(0.983),rs9872103(0.982),rs9877165(0.981),rs3901665(0.979),rs4299468(0.978),rs4321514(0.976),rs4447735(0.974),rs6791647(0.972),rs6767504(0.969),rs6810325(0.965),rs11718898(0.955),rs4642101(0.927),rs7650482(0.503)
rs7679065	4	4	rs1801213(0.992),rs1046316(0.976),rs1801212(0.959),rs1046317(0.922)
rs76895963	12	1	rs76895963(1)
rs77773608	12	6	rs36098511(0.99),rs12811407(0.887),rs11614914(0.734),rs1882297(0.576),rs35318451(0.415),rs77773608(0.213)
rs7870475	9	89	rs13291306(0.991),rs2270746(0.99),rs13294021(0.988),rs2841329(0.986),rs2841330(0.984),rs2291858(0.982),rs10819047(0.979),rs1874943(0.977),rs7037404(0.974),rs13299559(0.972),rs12683343(0.969),rs10819045(0.966),rs7043132(0.962),rs3861866(0.959),rs3962622(0.955),rs13290401(0.951),rs10986700(0.947),rs1333055(0.943),rs28533069(0.939),rs3896021(0.934),rs10819043(0.93),rs35216121(0.926),rs359597(0.921),…
rs7925578	11	2	rs231362(1),rs231361(0.84)
rs7944490	11	25	rs7118307(1),rs10832707(0.984),rs2353369(0.968),rs4237715(0.952),rs10832709(0.935),rs6486333(0.917),rs4757472(0.898),rs4757474(0.88),rs10832712(0.86),rs6486334(0.841),rs2302207(0.822),rs10832710(0.8),rs10766367(0.774),rs4757475(0.746),rs10766366(0.717),rs4757470(0.674),rs4757468(0.629),rs4469869(0.581),rs4237716(0.53),rs7934567(0.477),rs7122802(0.418),rs4757473(0.353),rs4757476(0.286),rs11529141(…
rs7969559	12	27	rs317664(0.992),rs317667(0.978),rs317685(0.962),rs317683(0.945),rs317679(0.927),rs317677(0.908),rs317674(0.888),rs317673(0.868),rs317675(0.848),rs317660(0.827),rs10878946(0.806),rs478863(0.77),rs478188(0.729),rs618470(0.689),rs10878947(0.648),rs490872(0.606),rs604168(0.563),rs595348(0.52),rs547827(0.477),rs570256(0.434),rs317630(0.389),rs317646(0.344),rs607797(0.298),rs317656(0.25),rs650198(0.2),…
rs7973582	12	2	rs2288226(0.992),rs7973582(0.982)
rs8009520	14	57	rs4906274(0.99),rs7147531(0.99),rs2896460(0.989),rs7146620(0.989),rs58638472(0.988),rs7147331(0.987),rs7152791(0.987),rs11629241(0.986),rs2180393(0.985),rs6575931(0.984),rs11846158(0.983),rs28483070(0.982),rs9671376(0.981),rs3783386(0.98),rs12880641(0.978),rs2273393(0.976),rs3783385(0.974),rs35673535(0.971),rs4906263(0.967),rs3803286(0.963),rs2092973(0.958),rs2224234(0.953),rs12887521(0.947),rs71…
rs8032939	15	13	rs11073337(0.993),rs4924273(0.987),rs7170151(0.974),rs56059718(0.961),rs28582094(0.937),rs36027443(0.897),rs8043085(0.856),rs12593201(0.814),rs72727387(0.738),rs28536554(0.654),rs72727388(0.571),rs8035957(0.473),rs8032939(0.371)
rs8042680	15	23	rs1867219(0.992),rs1867220(0.985),rs2034084(0.979),rs6496742(0.971),rs8028856(0.963),rs4932182(0.954),rs11853073(0.945),rs12595052(0.936),rs8032722(0.922),rs6496747(0.908),rs8036430(0.891),rs6496743(0.852),rs11853024(0.81),rs12898311(0.765),rs4508401(0.72),rs8037254(0.674),rs8031915(0.609),rs1443256(0.542),rs12595029(0.474),rs12593261(0.405),rs12910825(0.329),rs7167128(0.248),rs8042680(0.147)
rs8094501	18	107	rs7234864(0.991),rs6567154(0.99),rs7237076(0.989),rs55645784(0.988),rs6567155(0.986),rs7240566(0.985),rs1942860(0.984),rs8092496(0.983),rs72982934(0.982),rs4299252(0.98),rs12957347(0.979),rs17066564(0.978),rs17066562(0.976),rs8091524(0.975),rs8084085(0.974),rs35578933(0.972),rs11520442(0.971),rs72982930(0.969),rs67194783(0.968),rs2168708(0.966),rs12956871(0.965),rs12960928(0.963),rs56804022(0.962…
rs878017	10	16	rs4750377(0.998),rs946859(0.979),rs4750374(0.956),rs10906403(0.922),rs7091423(0.881),rs11596503(0.829),rs11258438(0.773),rs11258436(0.714),rs878018(0.65),rs7067929(0.585),rs7904423(0.52),rs4750375(0.446),rs7919735(0.37),rs11258435(0.291),rs11258437(0.212),rs878017(0.133)
rs9400481	6	50	rs28770304(0.992),rs9387012(0.988),rs9400476(0.984),rs6929024(0.98),rs462779(0.976),rs6935759(0.97),rs4945881(0.964),rs1002481(0.957),rs240995(0.949),rs458806(0.94),rs9400479(0.931),rs9387013(0.921),rs240963(0.911),rs2025269(0.899),rs7761666(0.886),rs7741557(0.872),rs9398272(0.858),rs6942129(0.843),rs9481160(0.827),rs459809(0.81),rs459147(0.792),rs462832(0.773),rs399219(0.753),rs465646(0.734),rs4…
rs952319	7	55	rs10279308(0.99),rs2003499(0.99),rs28820905(0.989),rs6955490(0.989),rs10255399(0.988),rs10270917(0.988),rs11973460(0.987),rs10155966(0.986),rs10270459(0.986),rs12538826(0.985),rs28495024(0.984),rs6943920(0.984),rs10249167(0.983),rs4646450(0.982),rs10243678(0.981),rs6961634(0.98),rs3843540(0.979),rs10236149(0.977),rs2072181(0.976),rs11772470(0.974),rs10257273(0.973),rs11762273(0.971),rs34777615(0.…
rs9895554	17	30	rs7210041(0.999),rs117990138(0.988),rs11650182(0.977),rs16969990(0.964),rs145428835(0.94),rs17618704(0.915),rs1051001(0.889),rs115271198(0.863),rs9903963(0.835),rs12452399(0.807),rs10491183(0.779),rs41429650(0.749),rs9914123(0.72),rs28405789(0.69),rs35091825(0.661),rs115217454(0.631),rs7209072(0.6),rs77225910(0.569),rs11079805(0.537),rs115228368(0.506),rs10491182(0.474),rs76001670(0.439),rs770283…
rs993322	18	20	rs2162374(0.99),rs10502702(0.989),rs1426682(0.989),rs9635930(0.988),rs3848481(0.987),rs8089571(0.987),rs2156435(0.986),rs1557387(0.985),rs1557388(0.984),rs1371320(0.983),rs1371319(0.981),rs4143923(0.978),rs1866525(0.975),rs62078872(0.947),rs62080318(0.911),rs62078869(0.873),rs62080320(0.808),rs7505951(0.729),rs62080313(0.581),rs993322(0.306)
rs9937053	16	66	rs9928094(1),rs1421085(0.985),rs10468280(0.97),rs7206410(0.955),rs7190396(0.939),rs8051591(0.924),rs7202116(0.909),rs1558901(0.894),rs8043757(0.879),rs62033404(0.864),rs11075991(0.848),rs9936385(0.833),rs56094641(0.818),rs7202296(0.803),rs9931494(0.788),rs8063057(0.773),rs56313538(0.758),rs17817449(0.742),rs7206629(0.727),rs17817712(0.712),rs9940646(0.697),rs7185735(0.682),rs62033408(0.667),rs178…
CHR, chromosome; SNP, single nucleotide polymorphism; T2D, type 2 diabetes.

## Sheet: Table9
Supplementary Table 9. List of credible set SNPs in each locus from fine mapping. For each of the 63 smoking status and CAD shared loci, the table lists all SNPs within 500 kb of 63 variants in the 99% credible sets that were calculated.
Index SNP	CHR	No. credible set SNPs	List of credible set SNPs (posterior probability in brackets)
rs10183073	2	6	rs10193661(0.992),rs13411432(0.955),rs13394364(0.826),rs13423564(0.677),rs13405554(0.513),rs10183073(0.304)
rs1077190	15	6	rs59697303(0.994),rs12438645(0.952),rs62012629(0.891),rs2277547(0.827),rs3743058(0.671),rs2869862(0.34)
rs10774625	12	2	rs4766578(0.991),rs10774625(0.984)
rs10818125	9	13	rs12343091(0.99),rs4379513(0.985),rs4837538(0.923),rs10983933(0.861),rs10122443(0.794),rs10983926(0.724),rs1927319(0.641),rs10123927(0.557),rs2209816(0.47),rs10818126(0.381),rs10759957(0.287),rs10818125(0.192),rs12337444(0.096)
rs114123510	2	213	rs143911965(0.99),rs79633844(0.99),rs72932741(0.989),rs72932737(0.988),rs6435168(0.987),rs72932745(0.987),rs6732078(0.986),rs72934589(0.985),rs78128841(0.984),rs72934591(0.983),rs147100405(0.982),rs149215222(0.981),rs72932707(0.98),rs143450835(0.979),rs72934749(0.978),rs72932759(0.977),rs72932755(0.975),rs115130739(0.974),rs75141346(0.973),rs72932765(0.971),rs144505847(0.97),rs115827549(0.969),rs…
rs11556924	7	2	rs56179563(1),rs11556924(0.797)
rs11646575	16	35	rs1469908(0.991),rs11641722(0.989),rs11641686(0.988),rs72799376(0.986),rs2917666(0.984),rs2017448(0.982),rs12918548(0.97),rs8045432(0.959),rs7187634(0.944),rs45488899(0.929),rs6499241(0.914),rs7189878(0.896),rs7191292(0.878),rs7192380(0.86),rs4633710(0.841),rs3848278(0.821),rs9938213(0.8),rs7192543(0.778),rs8061052(0.756),rs7205551(0.734),rs11640319(0.712),rs8055756(0.686),rs2161630(0.66),rs80497…
rs12244388	10	94	rs1926034(0.99),rs7096269(0.988),rs2297786(0.985),rs7908280(0.981),rs1538204(0.978),rs10748835(0.974),rs12777726(0.97),rs10786724(0.966),rs10786725(0.962),rs10748836(0.957),rs10786727(0.953),rs4532960(0.949),rs10883814(0.945),rs7101143(0.94),rs10786729(0.936),rs2065977(0.932),rs10883805(0.927),rs6584533(0.923),rs10450373(0.918),rs2275271(0.914),rs10786739(0.909),rs12569617(0.904),rs1890185(0.899)…
rs12453682	17	69	rs2517952(0.99),rs2934952(0.99),rs2941504(0.989),rs4795389(0.989),rs907087(0.988),rs14050(0.987),rs1565922(0.987),rs1874228(0.986),rs2941503(0.985),rs2247862(0.984),rs2271308(0.984),rs2517951(0.983),rs2952151(0.982),rs1053651(0.981),rs33953566(0.98),rs1495099(0.978),rs4252627(0.976),rs9915323(0.974),rs903506(0.972),rs1058808(0.971),rs2517954(0.968),rs2517956(0.966),rs11653998(0.963),rs903501(0.96…
rs1268539	9	80	rs829314(0.991),rs476819(0.99),rs513568(0.989),rs829311(0.988),rs512445(0.987),rs2416964(0.986),rs2793135(0.984),rs4838279(0.983),rs4838276(0.981),rs12553311(0.979),rs3814129(0.977),rs497531(0.975),rs536861(0.973),rs490333(0.971),rs13284551(0.969),rs1339499(0.967),rs521119(0.965),rs1566362(0.962),rs7864945(0.96),rs12553882(0.958),rs4838274(0.955),rs562004(0.953),rs12341778(0.95),rs13294786(0.948)…
rs12952581	17	65	rs11079866(0.99),rs4277393(0.99),rs12937404(0.989),rs72699(0.989),rs686112(0.988),rs12150526(0.987),rs619726(0.987),rs8067459(0.986),rs11079867(0.985),rs12937634(0.985),rs4793614(0.984),rs850520(0.983),rs9899665(0.983),rs2411977(0.982),rs11655466(0.981),rs850521(0.98),rs663576(0.979),rs1010322(0.978),rs4794031(0.978),rs12940278(0.977),rs9895986(0.976),rs747039(0.975),rs12951873(0.974),rs12602769(…
rs1362727	18	60	rs1477186(0.99),rs10853676(0.989),rs11083220(0.989),rs1420943(0.988),rs62080924(0.987),rs1154981(0.985),rs2041978(0.984),rs12458483(0.983),rs8083881(0.982),rs7231167(0.981),rs8091588(0.979),rs971244(0.978),rs8088804(0.977),rs17721468(0.975),rs9963988(0.974),rs9951948(0.972),rs8092380(0.971),rs9965477(0.969),rs17721591(0.968),rs16943820(0.966),rs9951183(0.964),rs2287295(0.963),rs8085428(0.961),rs8…
rs1371044	2	13	rs58117425(0.99),rs1371044(0.985),rs148912137(0.979),rs72854415(0.943),rs11682379(0.882),rs72854416(0.819),rs11684042(0.755),rs11680871(0.678),rs17479393(0.596),rs72854462(0.505),rs1438898(0.403),rs75153133(0.293),rs10928235(0.17)
rs1381274	14	8	rs857228(0.993),rs7159845(0.983),rs1381273(0.924),rs2008259(0.863),rs1963509(0.794),rs1963510(0.718),rs7160389(0.63),rs1381274(0.335)
rs139924703	1	182	rs79025417(0.99),rs11811982(0.989),rs79505001(0.988),rs143404897(0.987),rs115847858(0.986),rs77116170(0.985),rs74688907(0.984),rs113442694(0.983),rs75790780(0.982),rs111314111(0.981),rs11808696(0.98),rs111996994(0.978),rs11804271(0.977),rs114772174(0.976),rs114537871(0.975),rs11802399(0.973),rs144562716(0.971),rs116225789(0.968),rs77783161(0.964),rs115769147(0.961),rs114398201(0.958),rs143532340(…
rs1412830	9	1	rs3217992(1)
rs1537340	6	10	rs12526453(0.996),rs7739181(0.984),rs34343839(0.97),rs62386818(0.955),rs111395058(0.932),rs13197912(0.888),rs12530250(0.775),rs62389955(0.657),rs4711863(0.525),rs4714955(0.351)
rs1603985	3	72	rs1369873(0.99),rs1436237(0.989),rs6788715(0.987),rs1909523(0.986),rs1436236(0.985),rs1369874(0.983),rs4681040(0.982),rs7623185(0.98),rs13092408(0.979),rs4681039(0.977),rs1603985(0.976),rs2196466(0.974),rs11711829(0.972),rs12491526(0.971),rs11711519(0.969),rs1436238(0.967),rs7643079(0.965),rs6550956(0.963),rs11129189(0.961),rs13067015(0.959),rs720822(0.957),rs10865803(0.955),rs1603980(0.953),rs13…
rs17696736	12	6	rs11513729(0.992),rs11066188(0.988),rs11065991(0.984),rs17696736(0.979),rs653178(0.965),rs11065979(0.72)
rs1937444	1	17	rs1937450(0.99),rs1937433(0.986),rs2310819(0.98),rs7519259(0.975),rs2503185(0.969),rs11208779(0.96),rs6690398(0.948),rs6421482(0.924),rs7547416(0.899),rs1937455(0.873),rs6690101(0.837),rs1937443(0.793),rs2186122(0.749),rs2997084(0.699),rs3009872(0.548),rs7528604(0.389),rs2310752(0.2)
rs2071382	15	19	rs4932376(0.992),rs2071384(0.99),rs4932179(0.987),rs1573643(0.984),rs1573644(0.979),rs8027450(0.969),rs8032315(0.956),rs7497304(0.939),rs35346340(0.919),rs4932373(0.898),rs1894401(0.875),rs1894400(0.844),rs6224(0.801),rs11539637(0.722),rs7183988(0.638),rs7177338(0.54),rs8039305(0.434),rs2521501(0.315),rs2071382(0.185)
rs2107109	12	17	rs2189271(0.991),rs4767003(0.987),rs7315519(0.982),rs3803064(0.978),rs10850072(0.951),rs10850073(0.922),rs11610836(0.894),rs2107109(0.842),rs10850077(0.788),rs7294822(0.712),rs10850078(0.629),rs2384034(0.546),rs2057703(0.459),rs10774659(0.37),rs6489859(0.279),rs7138867(0.189),rs7132204(0.096)
rs2741348	8	1	rs4732724(1)
rs28451064	21	1	rs28451064(1)
rs2867112	2	178	rs7560246(0.992),rs7608050(0.989),rs12714414(0.986),rs35628463(0.983),rs7558910(0.98),rs11127485(0.977),rs7567368(0.974),rs10190052(0.971),rs7559447(0.968),rs11127490(0.965),rs11127489(0.962),rs10172769(0.959),rs11127488(0.956),rs10189761(0.953),rs7559018(0.949),rs7567710(0.946),rs10173167(0.943),rs7604609(0.94),rs7594220(0.937),rs7571957(0.934),rs1320336(0.931),rs7560127(0.928),rs7601028(0.924),…
rs288175	5	19	rs2112304(0.995),rs6594306(0.987),rs2193977(0.978),rs2112305(0.968),rs1582433(0.959),rs6863968(0.949),rs10057964(0.939),rs1862195(0.928),rs456026(0.913),rs13187816(0.883),rs7733044(0.845),rs35454148(0.794),rs288181(0.736),rs158179(0.651),rs288159(0.562),rs288160(0.465),rs288177(0.367),rs288178(0.25),rs288175(0.126)
rs3025343	9	12	rs112270518(0.992),rs113864525(0.985),rs3025343(0.978),rs3025360(0.969),rs739447(0.959),rs75596189(0.948),rs3025327(0.935),rs111280114(0.921),rs148428140(0.903),rs56116178(0.886),rs113382419(0.845),rs3025316(0.728)
rs34043991	7	83	rs12673973(0.99),rs9654923(0.989),rs9655093(0.989),rs9655094(0.988),rs9654924(0.987),rs9654925(0.986),rs6955733(0.985),rs13237323(0.984),rs6959430(0.983),rs12699299(0.982),rs6959701(0.981),rs7809679(0.98),rs34256344(0.978),rs66461929(0.977),rs7785471(0.975),rs35702780(0.974),rs35938635(0.972),rs4721118(0.97),rs4236272(0.968),rs4719323(0.966),rs4719322(0.964),rs35641411(0.961),rs4719320(0.959),rs4…
rs34940743	14	1	rs34940743(1)
rs4714071	6	34	rs4714070(0.993),rs4714071(0.989),rs9366935(0.984),rs9349039(0.978),rs2797793(0.973),rs6903910(0.966),rs3818986(0.956),rs62408395(0.939),rs11969056(0.921),rs10947675(0.901),rs9380677(0.881),rs12202664(0.859),rs2776874(0.836),rs12202055(0.812),rs1757191(0.787),rs2797796(0.76),rs1757186(0.734),rs1776455(0.706),rs2776872(0.679),rs882322(0.651),rs2797794(0.623),rs2776871(0.594),rs2776870(0.566),rs279…
rs4790874	17	35	rs6503222(0.99),rs8078625(0.989),rs4790311(0.988),rs4790875(0.987),rs9901671(0.986),rs4362428(0.985),rs8077189(0.983),rs72817574(0.982),rs4790312(0.98),rs1048483(0.978),rs9901806(0.976),rs12449873(0.974),rs4790877(0.972),rs12449843(0.969),rs11658881(0.967),rs72815344(0.957),rs8064885(0.945),rs72815348(0.932),rs7221132(0.918),rs11650922(0.904),rs2131704(0.89),rs9906546(0.875),rs9303241(0.859),rs40…
rs530324	8	5	rs17467992(0.996),rs12542107(0.885),rs11136001(0.764),rs4732732(0.639),rs530324(0.475)
rs55921136	1	7	rs11119399(0.999),rs2046850(0.979),rs7536761(0.912),rs12739243(0.841),rs7545279(0.727),rs10863810(0.6),rs55921136(0.448)
rs56399143	4	3	rs10029061(0.998),rs4835049(0.954),rs1509339(0.852)
rs56680894	12	83	rs61933014(0.99),rs7307930(0.988),rs1458708(0.986),rs61933017(0.984),rs61933013(0.982),rs11531121(0.98),rs16943609(0.978),rs10850271(0.976),rs1458711(0.974),rs11531120(0.972),rs11066900(0.969),rs11534815(0.967),rs11561286(0.965),rs113412991(0.962),rs61934169(0.96),rs41530847(0.957),rs11066919(0.954),rs61930765(0.949),rs12582231(0.945),rs61930768(0.94),rs60677161(0.934),rs2195218(0.929),rs61930763…
rs59724122	8	3	rs11783093(0.991),rs56372821(0.988),rs1565735(0.984)
rs609291	9	103	rs359581(0.991),rs359583(0.989),rs359584(0.987),rs359582(0.985),rs359580(0.984),rs10760394(0.982),rs472533(0.98),rs6478699(0.978),rs359576(0.976),rs359579(0.974),rs7851132(0.972),rs594639(0.969),rs641513(0.967),rs2998190(0.964),rs359591(0.961),rs4838244(0.958),rs359590(0.955),rs359577(0.952),rs359585(0.948),rs444367(0.944),rs111810394(0.94),rs359586(0.936),rs465689(0.931),rs460269(0.927),rs458046…
rs6119267	20	44	rs6119269(0.99),rs6058750(0.989),rs6119893(0.989),rs4911243(0.988),rs1555445(0.987),rs67696533(0.987),rs6141743(0.986),rs4911242(0.984),rs6119879(0.983),rs6119880(0.982),rs6141741(0.98),rs6119267(0.979),rs910889(0.977),rs4911097(0.976),rs4911237(0.973),rs56827178(0.97),rs4911238(0.968),rs6141746(0.965),rs12625036(0.962),rs879829(0.959),rs1868385(0.956),rs733852(0.952),rs3746614(0.949),rs910891(0.…
rs62216572	21	7	rs4819035(0.993),rs8131990(0.986),rs2150438(0.978),rs6518211(0.924),rs2838763(0.87),rs7282639(0.792),rs62216572(0.675)
rs62263602	3	93	rs2526387(0.991),rs7615318(0.989),rs13071931(0.986),rs62262118(0.983),rs6787892(0.981),rs71326904(0.978),rs62262106(0.975),rs35012435(0.972),rs35375092(0.97),rs2624838(0.966),rs1799844(0.963),rs13097720(0.96),rs2526390(0.957),rs2624841(0.953),rs13095697(0.95),rs148383796(0.946),rs59357103(0.943),rs62262672(0.939),rs28535523(0.935),rs77941694(0.931),rs17304079(0.927),rs7635601(0.923),rs35849525(0.…
rs62471815	7	45	rs7795873(0.99),rs6466628(0.989),rs1989880(0.988),rs6969783(0.986),rs6943120(0.984),rs2214227(0.983),rs6466636(0.98),rs10272923(0.977),rs6950622(0.974),rs1024433(0.97),rs13221302(0.967),rs6466630(0.963),rs12706160(0.959),rs6964051(0.956),rs6466632(0.952),rs2193257(0.948),rs6971964(0.944),rs2158050(0.94),rs1548460(0.937),rs12706159(0.933),rs12668510(0.929),rs7789130(0.925),rs1477114(0.921),rs10266…
rs6432686	2	9	rs13414363(0.995),rs13398392(0.989),rs13430019(0.983),rs11886577(0.974),rs1040135(0.964),rs13399736(0.943),rs13413741(0.904),rs13410944(0.762),rs6432686(0.534)
rs6471756	8	32	rs10105665(0.992),rs10109566(0.977),rs4737525(0.955),rs10093993(0.931),rs6651298(0.905),rs13261666(0.877),rs4738734(0.848),rs13263261(0.818),rs7829715(0.789),rs9298002(0.76),rs4738733(0.73),rs10108037(0.701),rs7000535(0.67),rs1448541(0.64),rs2326213(0.609),rs10112089(0.579),rs13271523(0.548),rs10098750(0.518),rs13268621(0.487),rs6988143(0.455),rs4738732(0.422),rs4738731(0.388),rs4738729(0.355),rs…
rs6584545	10	21	rs9419939(0.991),rs6584535(0.984),rs1163248(0.978),rs2432580(0.971),rs284859(0.963),rs6892(0.954),rs284849(0.939),rs284848(0.922),rs7908450(0.904),rs2184996(0.872),rs1163246(0.839),rs3096383(0.802),rs1163249(0.754),rs56036640(0.693),rs6584545(0.628),rs4311992(0.562),rs1628768(0.495),rs2487862(0.423),rs2030205(0.349),rs4420190(0.244),rs72846192(0.131)
rs6689480	1	24	rs12411065(0.992),rs60591831(0.985),rs877674(0.976),rs72664932(0.968),rs72664906(0.957),rs4949463(0.941),rs56232102(0.926),rs10493049(0.908),rs3806251(0.888),rs11803707(0.865),rs1889571(0.839),rs2271931(0.812),rs6692058(0.78),rs12405005(0.746),rs7524140(0.699),rs4949222(0.651),rs12401511(0.599),rs2271932(0.547),rs4949466(0.49),rs55634335(0.425),rs6689480(0.357),rs6425781(0.288),rs4949223(0.212),r…
rs67180937	1	26	rs34767248(0.992),rs17163301(0.987),rs2378584(0.983),rs4846384(0.977),rs17465982(0.969),rs17465940(0.957),rs3748626(0.939),rs17163345(0.919),rs1133220(0.894),rs10495198(0.868),rs35626308(0.832),rs28709375(0.796),rs17163313(0.759),rs2291832(0.722),rs2133187(0.684),rs2133189(0.645),rs4575092(0.606),rs17465637(0.564),rs17011681(0.519),rs17163360(0.474),rs17163358(0.427),rs2291834(0.373),rs17163363(0…
rs6734603	2	65	rs4667082(0.991),rs62180205(0.99),rs10194653(0.989),rs13031976(0.987),rs2033878(0.986),rs6734603(0.985),rs6706833(0.983),rs10197170(0.982),rs6734293(0.98),rs12052256(0.978),rs6433900(0.976),rs11676297(0.974),rs4233789(0.972),rs4667122(0.97),rs4667121(0.967),rs6737752(0.965),rs4462758(0.962),rs7601042(0.958),rs7600236(0.955),rs6734702(0.951),rs10195880(0.946),rs6720571(0.941),rs4667117(0.935),rs43…
rs715694	15	80	rs73399010(0.991),rs12442330(0.99),rs11854822(0.989),rs34480933(0.987),rs877347(0.986),rs1107930(0.985),rs12898994(0.983),rs12594363(0.981),rs7168212(0.979),rs921764(0.977),rs7170366(0.975),rs8040612(0.973),rs12915095(0.971),rs66759488(0.968),rs2198631(0.966),rs7176566(0.963),rs6493264(0.96),rs7173058(0.957),rs35255262(0.954),rs1378214(0.95),rs1563245(0.947),rs11070581(0.944),rs35757832(0.941),rs…
rs72886316	4	30	rs74972502(0.991),rs80169621(0.988),rs75782253(0.985),rs80032570(0.983),rs78187040(0.98),rs114037114(0.977),rs17018542(0.974),rs148380045(0.971),rs77540646(0.968),rs1955376(0.964),rs78330206(0.96),rs77010111(0.956),rs140128342(0.951),rs147845705(0.946),rs17217008(0.94),rs17281623(0.934),rs12509606(0.921),rs2090386(0.905),rs74685814(0.881),rs74451034(0.855),rs75116768(0.811),rs114764437(0.767),rs1…
rs73077157	3	13	rs73077157(0.995),rs6774721(0.98),rs111327216(0.962),rs73079014(0.94),rs34484573(0.905),rs73074830(0.868),rs143311886(0.822),rs7638643(0.749),rs111271782(0.669),rs73088161(0.585),rs73088122(0.465),rs111533129(0.324),rs7623687(0.165)
rs73078357	3	11	rs11710798(0.99),rs73082331(0.978),rs73082357(0.963),rs73078304(0.943),rs73082363(0.922),rs73082337(0.892),rs34290943(0.841),rs3172494(0.764),rs78807522(0.647),rs73078357(0.529),rs73078367(0.347)
rs73154696	22	23	rs136350(0.992),rs136231(0.988),rs73154674(0.984),rs77664646(0.98),rs136357(0.975),rs136366(0.968),rs136352(0.961),rs136349(0.953),rs5997763(0.943),rs136326(0.93),rs136347(0.916),rs136336(0.903),rs136322(0.889),rs136327(0.875),rs136335(0.861),rs136331(0.847),rs136314(0.833),rs73154645(0.818),rs73154700(0.793),rs73154653(0.707),rs73154693(0.571),rs73154696(0.407),rs55748187(0.214)
rs743339	21	6	rs1018757(0.991),rs9982672(0.989),rs7280276(0.973),rs7277800(0.953),rs762158(0.891),rs743339(0.58)
rs7528419	1	2	rs12740374(1),rs7528419(0.619)
rs7546040	1	10	rs3001723(1),rs11210892(0.973),rs2367724(0.914),rs499257(0.833),rs2970610(0.739),rs1143702(0.635),rs549845(0.529),rs11210887(0.409),rs603542(0.278),rs653953(0.145)
rs7598402	2	21	rs2193062(0.991),rs13406839(0.989),rs13429402(0.987),rs17476739(0.985),rs17536077(0.983),rs10200253(0.98),rs7583273(0.977),rs7571753(0.974),rs13420048(0.97),rs6706713(0.966),rs10180284(0.961),rs10187101(0.956),rs13420236(0.951),rs10865247(0.945),rs10184212(0.939),rs10176705(0.933),rs6754640(0.925),rs10189177(0.916),rs13001104(0.907),rs13001103(0.767),rs7598402(0.616)
rs76460663	11	10	rs79958943(0.992),rs77277356(0.986),rs77827985(0.976),rs17474471(0.965),rs45524342(0.944),rs45620134(0.923),rs75508818(0.895),rs4937001(0.836),rs74373890(0.679),rs76460663(0.431)
rs77164466	7	49	rs892520(0.991),rs7807151(0.99),rs10255516(0.988),rs10952198(0.986),rs4720886(0.985),rs2398738(0.983),rs1976991(0.981),rs4720869(0.978),rs77791627(0.976),rs12113798(0.974),rs4725267(0.972),rs6464023(0.97),rs10807969(0.967),rs7785046(0.965),rs1107198(0.962),rs12113799(0.959),rs4725272(0.957),rs4720883(0.954),rs2012136(0.951),rs13239071(0.948),rs7810616(0.945),rs11764677(0.942),rs2037890(0.938),rs3…
rs77215829	12	161	rs10850047(0.991),rs57502306(0.99),rs12579954(0.989),rs2383999(0.989),rs77422707(0.988),rs11066330(0.987),rs4766971(0.987),rs10850043(0.986),rs10850045(0.985),rs75480510(0.985),rs2891397(0.984),rs12302278(0.983),rs11066120(0.982),rs7316650(0.981),rs7314232(0.98),rs10850061(0.979),rs2079175(0.978),rs10219716(0.977),rs1880871(0.976),rs11066117(0.975),rs58368428(0.974),rs7316563(0.972),rs12300496(0.…
rs7868608	9	77	rs10819089(0.99),rs7849481(0.99),rs12353435(0.989),rs7849781(0.989),rs7873205(0.989),rs10987043(0.988),rs7869867(0.988),rs10819082(0.987),rs7856095(0.987),rs1411352(0.986),rs1952670(0.985),rs7849076(0.985),rs10760404(0.984),rs6478715(0.984),rs10114213(0.983),rs7859110(0.983),rs10513456(0.982),rs11792816(0.981),rs1420767(0.981),rs4304424(0.98),rs10987055(0.979),rs7868608(0.979),rs4515655(0.978),rs…
rs925946	11	31	rs11030075(0.991),rs10835201(0.99),rs11030121(0.989),rs12292980(0.988),rs10767646(0.987),rs12577586(0.986),rs962369(0.984),rs11030119(0.983),rs7127507(0.981),rs12288512(0.979),rs12273363(0.976),rs17309930(0.974),rs7944119(0.971),rs1013402(0.967),rs1401635(0.963),rs11030108(0.958),rs61888762(0.954),rs11030112(0.948),rs10767658(0.943),rs925946(0.934),rs10767659(0.922),rs1808124(0.908),rs11030088(0.…
rs9296130	6	76	rs2492863(0.991),rs9469911(0.99),rs2814986(0.989),rs11752260(0.988),rs2744971(0.986),rs9689160(0.985),rs2744964(0.984),rs9462027(0.983),rs2814983(0.982),rs2814993(0.981),rs2815005(0.98),rs2744942(0.979),rs2814977(0.977),rs2492859(0.976),rs2814948(0.975),rs2092344(0.974),rs2744977(0.973),rs16894959(0.971),rs2814943(0.97),rs6930421(0.969),rs2744937(0.967),rs2744947(0.966),rs2744972(0.965),rs3800457…
rs9902514	17	12	rs11867781(0.99),rs10514999(0.987),rs1503040(0.978),rs8072396(0.967),rs9905426(0.954),rs1004311(0.941),rs7214564(0.925),rs7219408(0.822),rs9902514(0.717),rs7218019(0.582),rs1825734(0.424),rs1825733(0.234)
CHR, chromosome; SNP, single nucleotide polymorphism; CAD, coronary artery disease.

## Sheet: Table10
Supplementary Table 10. List of credible set SNPs in each locus from fine mapping. For each of the 38 smoking status and MI shared loci, the table lists all SNPs within 500 kb of 38 variants in the 99% credible sets that were calculated.
Index SNP	CHR	No. credible set SNPs	List of credible set SNPs (posterior probability in brackets)
rs10067365	5	81	rs10039417(0.99),rs6868912(0.99),rs11241857(0.989),rs7712273(0.989),rs3909300(0.988),rs7706363(0.987),rs1560026(0.986),rs7722641(0.985),rs11241858(0.984),rs10054533(0.982),rs6866196(0.981),rs11241867(0.979),rs7728215(0.977),rs3849067(0.975),rs4535448(0.973),rs2081831(0.971),rs6859253(0.969),rs6595656(0.967),rs3989962(0.963),rs4090573(0.958),rs7715222(0.951),rs978049(0.943),rs13179526(0.934),rs773…
rs10490563	2	16	rs10184811(0.992),rs7592427(0.988),rs13387779(0.984),rs10164593(0.979),rs28496790(0.972),rs1267063(0.965),rs197261(0.939),rs1267074(0.91),rs1267073(0.851),rs1267068(0.789),rs1267072(0.705),rs1267079(0.612),rs9287807(0.517),rs1267067(0.423),rs10490563(0.323),rs1267042(0.213)
rs1050847	16	40	rs11117267(0.991),rs8052244(0.99),rs750957(0.987),rs10431963(0.984),rs745280(0.982),rs4294823(0.978),rs10779243(0.975),rs11649260(0.971),rs11646004(0.967),rs12599504(0.962),rs9933972(0.957),rs9944292(0.952),rs11648431(0.947),rs9933873(0.942),rs12325185(0.937),rs8043667(0.932),rs9972730(0.926),rs11117269(0.921),rs1808437(0.915),rs11645617(0.909),rs11644573(0.903),rs28447260(0.897),rs8054103(0.891)…
rs11556924	7	2	rs56179563(1),rs11556924(0.697)
rs12244388	10	99	rs4307650(0.991),rs10748839(0.989),rs7096269(0.987),rs11191424(0.985),rs10748835(0.983),rs1538204(0.981),rs3977751(0.978),rs10883816(0.976),rs2297786(0.973),rs12777726(0.97),rs10883814(0.968),rs10883805(0.965),rs2065977(0.962),rs10786725(0.959),rs7077291(0.956),rs10786739(0.953),rs10786729(0.95),rs1890185(0.947),rs10450373(0.944),rs10883817(0.941),rs10748836(0.938),rs10509757(0.935),rs7067970(0.9…
rs12617922	2	28	rs13009175(0.992),rs9287372(0.99),rs10803511(0.988),rs1516135(0.986),rs2138445(0.983),rs1996287(0.981),rs10427255(0.979),rs1996286(0.977),rs2381726(0.975),rs2138448(0.973),rs6756212(0.971),rs1533426(0.967),rs6430080(0.963),rs7571606(0.958),rs10193706(0.952),rs10204857(0.938),rs10201277(0.913),rs1516141(0.887),rs2063862(0.86),rs10175039(0.833),rs4662420(0.805),rs1516145(0.776),rs13393501(0.745),rs…
rs1268539	9	70	rs1755936(0.99),rs35278449(0.99),rs4838279(0.989),rs512445(0.989),rs2793135(0.988),rs12553311(0.987),rs2416964(0.987),rs4838276(0.986),rs1339499(0.985),rs2648318(0.984),rs7038668(0.984),rs13284551(0.983),rs7864945(0.982),rs513568(0.981),rs490333(0.98),rs4838277(0.979),rs4838274(0.978),rs477813(0.977),rs497531(0.976),rs12341778(0.974),rs536861(0.973),rs521119(0.972),rs4838275(0.971),rs562004(0.969…
rs1332845	6	11	rs7454157(0.994),rs12526453(0.98),rs13197912(0.965),rs7739181(0.933),rs62389955(0.888),rs12530250(0.842),rs62386818(0.789),rs34343839(0.723),rs4714955(0.657),rs4711863(0.553),rs111395058(0.342)
rs13410944	2	5	rs1040135(0.991),rs13399736(0.971),rs13413741(0.9),rs6432686(0.733),rs13410944(0.433)
rs1412830	9	1	rs10757269(1)
rs1418458	1	27	rs12125689(0.991),rs10874968(0.987),rs10747473(0.984),rs35649113(0.981),rs12405936(0.977),rs10874967(0.974),rs11165520(0.97),rs12043183(0.963),rs12044941(0.955),rs6593690(0.946),rs10874970(0.937),rs1573067(0.925),rs6674351(0.913),rs10874972(0.901),rs10874971(0.888),rs12409188(0.875),rs1418458(0.862),rs1458631(0.845),rs10218753(0.826),rs4501874(0.772),rs6593692(0.717),rs11165531(0.643),rs6663724(0…
rs1555445	20	57	rs159058(0.991),rs910889(0.99),rs293566(0.988),rs4911237(0.986),rs4911097(0.984),rs4911238(0.982),rs6141746(0.98),rs12625036(0.977),rs879829(0.975),rs733852(0.972),rs56827178(0.97),rs3746614(0.967),rs910891(0.964),rs910890(0.962),rs6141745(0.959),rs1868385(0.956),rs4578930(0.953),rs6087941(0.949),rs4911245(0.944),rs1022732(0.939),rs4911246(0.934),rs4911100(0.929),rs911526(0.923),rs6141319(0.917),…
rs2367724	1	10	rs3001723(1),rs549845(0.976),rs11210887(0.925),rs2970610(0.865),rs499257(0.793),rs11210892(0.709),rs603542(0.62),rs653953(0.522),rs1143702(0.397),rs2367724(0.211)
rs2521501	15	13	rs4932370(0.991),rs4932372(0.987),rs17514846(0.984),rs1573643(0.979),rs1894400(0.965),rs7497304(0.934),rs4932373(0.9),rs35346340(0.865),rs6227(0.813),rs8027450(0.723),rs2071410(0.627),rs8032315(0.511),rs2521501(0.339)
rs2551454	18	14	rs1549319(0.992),rs2646962(0.98),rs2646961(0.967),rs1035594(0.954),rs2646963(0.941),rs1424405(0.926),rs1820286(0.901),rs1549320(0.874),rs2551453(0.844),rs1895615(0.803),rs1424410(0.762),rs1895617(0.717),rs2551454(0.67),rs17733784(0.623)
rs28451064	21	8	rs8131284(0.993),rs9305545(0.986),rs9980618(0.979),rs9977419(0.971),rs9982601(0.961),rs9977093(0.952),rs9976596(0.942),rs28451064(0.91)
rs28520003	22	13	rs7285579(0.991),rs9627566(0.987),rs9627368(0.982),rs8135712(0.974),rs8138989(0.965),rs4072455(0.955),rs9627447(0.945),rs7292527(0.932),rs8139201(0.914),rs28809490(0.836),rs11090746(0.725),rs28573881(0.608),rs28520003(0.357)
rs288159	5	14	rs6863968(0.99),rs10057964(0.989),rs1862195(0.987),rs13187816(0.983),rs35454148(0.975),rs7733044(0.963),rs456026(0.95),rs158179(0.933),rs288181(0.845),rs288178(0.746),rs288177(0.605),rs288175(0.463),rs288160(0.315),rs288159(0.163)
rs35700460	1	33	rs4846769(0.991),rs28521319(0.988),rs2378584(0.986),rs71524942(0.983),rs34767248(0.98),rs17163301(0.976),rs4846770(0.973),rs34032254(0.968),rs35175385(0.962),rs4846384(0.955),rs12138316(0.948),rs3748626(0.94),rs17163345(0.927),rs17465982(0.913),rs17465940(0.897),rs17163313(0.881),rs10495198(0.86),rs28709375(0.837),rs1133220(0.813),rs35158675(0.784),rs17465637(0.748),rs2291832(0.711),rs2133187(0.6…
rs3818987	6	38	rs62406510(0.99),rs4714068(0.989),rs12200378(0.987),rs11756241(0.984),rs9366935(0.98),rs9349039(0.975),rs6903910(0.971),rs2797793(0.964),rs4714070(0.955),rs4714071(0.946),rs3818986(0.935),rs1757186(0.923),rs11969056(0.909),rs882322(0.895),rs2776874(0.88),rs10947675(0.864),rs12202664(0.844),rs1757191(0.825),rs2797799(0.804),rs1757188(0.783),rs2797796(0.762),rs2776871(0.741),rs2776872(0.719),rs9380…
rs393362	17	22	rs4790323(0.991),rs11657636(0.987),rs8072532(0.984),rs7209460(0.979),rs7209564(0.975),rs1555568(0.97),rs216215(0.965),rs216182(0.96),rs170041(0.953),rs216186(0.944),rs216224(0.935),rs216196(0.926),rs216210(0.917),rs216187(0.907),rs8070954(0.896),rs2760751(0.879),rs8077194(0.86),rs11658797(0.835),rs1231207(0.793),rs7213347(0.746),rs216195(0.681),rs393362(0.588)
rs4667122	2	62	rs13031976(0.99),rs1030964(0.989),rs12052256(0.987),rs6734293(0.984),rs10197170(0.981),rs4233789(0.978),rs7600236(0.975),rs11676297(0.971),rs6706833(0.968),rs6433900(0.964),rs7601042(0.96),rs6734603(0.957),rs6737752(0.953),rs6750529(0.949),rs4667121(0.944),rs4667122(0.939),rs6734702(0.934),rs4462758(0.929),rs4305233(0.924),rs4667117(0.918),rs6720571(0.912),rs10195880(0.906),rs6433897(0.898),rs423…
rs530324	8	5	rs17467992(0.998),rs11136001(0.941),rs12542107(0.882),rs4732732(0.819),rs530324(0.742)
rs56399143	4	4	rs56399143(0.995),rs10029061(0.981),rs4835049(0.928),rs1509339(0.75)
rs56680894	12	81	rs61933013(0.991),rs61933017(0.989),rs113412991(0.988),rs12581550(0.986),rs11066900(0.985),rs11531121(0.983),rs1458708(0.981),rs61934169(0.98),rs11531120(0.978),rs10850271(0.976),rs11534815(0.974),rs16943609(0.972),rs11561286(0.97),rs1458711(0.968),rs41530847(0.966),rs11066935(0.963),rs2195218(0.959),rs11066919(0.956),rs60677161(0.952),rs61930768(0.948),rs61930766(0.944),rs61930767(0.94),rs125798…
rs62216572	21	5	rs6518211(0.993),rs2150438(0.971),rs2838763(0.948),rs7282639(0.886),rs62216572(0.777)
rs6460944	7	54	rs34074471(0.99),rs35091011(0.989),rs35406566(0.988),rs13225346(0.987),rs6955652(0.986),rs6974455(0.985),rs4631355(0.984),rs7806394(0.983),rs61164094(0.981),rs35641411(0.98),rs57193069(0.979),rs28661143(0.978),rs34373690(0.976),rs4721118(0.974),rs4236273(0.972),rs4719320(0.97),rs4236272(0.967),rs4719323(0.965),rs4721110(0.962),rs4721112(0.96),rs10231456(0.957),rs4719322(0.955),rs10234557(0.952),r…
rs6464024	7	28	rs7804981(0.99),rs12113798(0.987),rs4720886(0.984),rs10272990(0.981),rs4725267(0.978),rs13239071(0.975),rs12113799(0.971),rs62436946(0.967),rs11764677(0.962),rs4720882(0.957),rs2037890(0.951),rs35303290(0.945),rs1807146(0.939),rs4587234(0.932),rs17235762(0.924),rs4720885(0.913),rs6948843(0.901),rs10252002(0.888),rs6464022(0.875),rs6956683(0.862),rs4725299(0.847),rs4991292(0.832),rs1107199(0.813),…
rs6471756	8	32	rs10093993(0.992),rs9298002(0.971),rs4738733(0.949),rs10112089(0.926),rs13261666(0.902),rs1448541(0.879),rs7004274(0.855),rs10108037(0.831),rs2326213(0.807),rs13268621(0.783),rs13263261(0.759),rs10098750(0.734),rs10105665(0.71),rs4738732(0.685),rs10095333(0.659),rs6988143(0.633),rs4738731(0.607),rs7002967(0.58),rs4738734(0.552),rs1562612(0.525),rs12115074(0.497),rs4738735(0.468),rs12114218(0.44),…
rs653178	12	9	rs11065979(0.998),rs10774624(0.988),rs7137828(0.965),rs597808(0.939),rs3184504(0.91),rs7310615(0.875),rs4766578(0.806),rs10774625(0.628),rs653178(0.404)
rs6965740	7	46	rs7789130(0.991),rs1012084(0.989),rs6971964(0.988),rs12668510(0.987),rs10242542(0.985),rs6466630(0.984),rs6959314(0.982),rs6950622(0.981),rs12706160(0.98),rs6466632(0.978),rs6964051(0.977),rs13221302(0.975),rs6950716(0.974),rs11978052(0.973),rs1477114(0.971),rs6466636(0.97),rs1024434(0.968),rs7795627(0.967),rs10266994(0.965),rs1861637(0.964),rs17488728(0.962),rs1548460(0.96),rs7796616(0.959),rs77…
rs72934535	2	231	rs143450835(0.99),rs115130739(0.989),rs72932725(0.988),rs72932709(0.987),rs72932723(0.986),rs72932722(0.985),rs72932731(0.984),rs72934514(0.983),rs115827549(0.981),rs140201293(0.98),rs72932711(0.979),rs147100405(0.978),rs72932716(0.976),rs7608755(0.975),rs140606214(0.974),rs72934749(0.973),rs72932707(0.971),rs145664840(0.97),rs72932727(0.968),rs72928613(0.966),rs72934554(0.965),rs79633844(0.963),…
rs743339	21	28	rs2834441(0.991),rs1004851(0.99),rs2834440(0.989),rs2834447(0.988),rs4817631(0.987),rs928758(0.986),rs2096467(0.985),rs4816480(0.983),rs2834442(0.982),rs2211695(0.98),rs1018758(0.978),rs2070438(0.976),rs8129119(0.973),rs4817637(0.971),rs8128536(0.967),rs2211693(0.963),rs7279974(0.958),rs4817636(0.954),rs2211694(0.949),rs1023354(0.944),rs2834439(0.939),rs2096469(0.934),rs1018757(0.928),rs7280276(0…
rs7528419	1	2	rs12740374(1),rs7528419(0.607)
rs7624108	3	85	rs62263914(0.991),rs62263913(0.989),rs62263923(0.986),rs55686445(0.984),rs66568921(0.981),rs12493621(0.978),rs9841044(0.975),rs62261667(0.972),rs12493563(0.969),rs62263929(0.965),rs35623690(0.961),rs67219198(0.957),rs11915747(0.953),rs1375561(0.948),rs1449398(0.944),rs1375567(0.94),rs73141547(0.935),rs9876664(0.931),rs56063967(0.926),rs17022938(0.921),rs62252504(0.916),rs17022974(0.911),rs2325036…
rs76460663	11	9	rs75508818(0.99),rs77827985(0.981),rs77277356(0.972),rs45524342(0.963),rs45620134(0.942),rs17474471(0.92),rs4937001(0.891),rs74373890(0.798),rs76460663(0.673)
rs77878475	16	1	rs77878475(0.998)
rs9688715	6	62	rs2092344(0.99),rs2814948(0.99),rs2492859(0.989),rs2815005(0.989),rs2814993(0.988),rs2744937(0.987),rs9469911(0.987),rs112540634(0.986),rs9462027(0.986),rs2744947(0.985),rs9469904(0.984),rs9689160(0.984),rs2814994(0.983),rs2744956(0.982),rs16894959(0.981),rs2744965(0.981),rs61431557(0.98),rs6457792(0.979),rs6936177(0.978),rs9469860(0.977),rs2744938(0.976),rs9296133(0.975),rs11759235(0.974),rs9654…
CHR, chromosome; SNP, single nucleotide polymorphism; MI, myocardial infarction.

[truncated: 15 more sheets: Table11, Table12, Table13, Table14, Table15, Table16, Table17, Table18, Table19, Table20, Table21, Table22, Table23, Table24, Table25]
